# Supplementary material for: Late Pleistocene pelagic gastropods of southern Taiwan: paleobiodiversity, first fossil records, and regional affinity
Source: PeerJ. 2026 May 1;14:e21046. doi: 10.7717/peerj.21046 (PMC13138300; doi:10.7717/peerj.21046)
Supplement: Supplemental Information 1 [file peerj-14-21046-s001.xlsx]

## Sheet: Аркуш1
Site	GPS location	No. of bulk sediment sampels	kg
1	22°00'59.42''N 120°42'39.97''E	7	35.028
2	22°00'45.68''N 120°43'03.22''E	7	35.052
3	22°00'45.11''N 120°43'01.12''E	8	40.09
4	22°00'45.79''N 120°42'58.80''E	16	80.054
5	22°00'45.85''N 120°42'57.64''E	8	40.074
6	22°00'46.05''N 120°42'57.63''E	15	75.182
7	22°00'44.04''N 120°42'52.12''E	3	15.072
8	22°00'43.05''N 120°42'47.07''E	4	20.012
9	22°00'42.45''N 120°42'45.39''E	1	5.006
	Total	69	345.57
