# Supplementary material for: Late Pleistocene pelagic gastropods of southern Taiwan: paleobiodiversity, first fossil records, and regional affinity
Source: PeerJ. 2026 May 1;14:e21046. doi: 10.7717/peerj.21046 (PMC13138300; doi:10.7717/peerj.21046)
Supplement: Supplemental Information 2 [file peerj-14-21046-s002.xlsx]

## Sheet: Аркуш1
Species	Toukou open lagoon	Sankou restricted lagoon	Sankou open lagoon							Total specimen per species
	Site 1	Site 2	Site 3	Site 4	Site 5	Site 6	Site 7	Site 8	Site 9
Atlanta helicinoidea	0	0	0	0	1	0	0	0	0	1
Atlanta rosea	1	0	0	1	1	0	0	0	0	3
Atlanta tokiokai	1	0	0	0	1	1	0	0	0	3
Atlanta turriculata	11	0	1	0	3	4	0	0	0	19
Atlanta cf. peronii	2	0	1	0	2	2	0	0	0	7
Oxygyrus inflatus	1	0	0	1	2	0	0	0	0	4
Protatlanta sculpta	0	0	0	1	2	1	0	0	0	4
Heliconoides inflatus	10	0	0	2	21	4	0	0	0	37
Creseis acicula	13	0	0	2	4	2	0	1	0	22
Styliola subula	81	1	6	3	27	16	1	1	1	137
Cuvierina sp.	0	0	1	0	1	0	0	0	0	2
Clio convexa	1	0	0	0	1	0	0	0	0	2
Clio pyramidata	41	3	7	7	16	13	0	1	0	88
Cavolinia globulosa	1	0	0	0	0	0	0	0	0	1
Cavolinia inflexa	3	0	0	0	3	0	0	1	0	7
Diacavolinia angulata	9	1	12	1	17	9	0	0	0	49
Diacavolinia bandaensis	12	0	3	7	6	1	0	0	0	29
Diacavolinia longirostris	9	0	4	0	1	3	0	0	0	17
Diacria erythra	12	1	8	1	10	3	0	0	0	35
Diacria trispinosa	5	0	0	0	1	2	0	0	0	8
Telodiacria quadridentata	2	0	3	0	2	3	0	0	0	10
Total specimen per group	215	6	46	26	122	54	1	4	1	485
			264
