# Supplementary material for: Late Pleistocene pelagic gastropods of southern Taiwan: paleobiodiversity, first fossil records, and regional affinity
Source: PeerJ. 2026 May 1;14:e21046. doi: 10.7717/peerj.21046 (PMC13138300; doi:10.7717/peerj.21046)
Supplement: Supplemental Information 3 — NA means the feature cannot be measured. Dash means the feature was not measured in the specimen. The tilde symbol represents the average value (for multiple specimens). [file peerj-14-21046-s003.xlsx]

## Sheet: Аркуш1
Taxa	No. of examined specimens	SH (in mm)	SW (in mm)	WA (in mm)	HA (in mm)	WJ (in mm)	RL (in mm)	AA (in °)
Atlanta helicinoidea	1	0.71	1.47	0.7	0.61	--	--	--
Atlanta rosea	4	~0.64	~2.12	~0.91	~0.64	--	--	--
Atlanta tokiokai	3	~0.73	~2.07	~0.827	~0.63	--	--	--
Atlanta vanderspoeli	7	~0.63	~1.63	~0.71	~0.6	--	--	~40.5
Atlanta cf. peronii	1	0.55	0.95	0.56	0.48	--	--	--
Atlanta sp.	2	~0.59	~1.77	1.1	0.6	--	--	--
Oxygyrus inflatus	3	~1.09	~1.6	~0.62	~1.09	--	--	--
Protatlanta sculpta	3	~0.82	~1.83	~1.16	~0.94	--	--	--
Heliconoides inflata	6	~0.7	~1.1	~0.52	~0.7	--	--	--
Creseis acicula	12	~3.54	~0.35	--	--	--	--	--
Styliola subula	23	~3.31	~0.74	--	--	--	--	--
Cuvierina sp.	2	2.12	~2.92	2.67	2.56	1.81	--	--
Clio convexa	2	1.53	0.86	0.86	0.45	--	--	--
Clio pyramidata	11	~3.92	~1.85	--	--	--	--	--
Cavolinia globulosa	1	6.01	4.33	NA	NA	NA	--	--
Cavolinia inflexa	5	~5.45	~3.99	~2.24	~1.04	--	~1.07
Diacavolinia angulata	10	~2.86	~2.71	~2.08	~0.32	~0.93	~0.39	--
Diacavolinia bandaensis	4	~3.62	~3.58	~2.38	~0.45	~0.9	~0.46	--
Diacavolinia longirostris	4	~5.24	~4.36	3.56	1.32	1.05	~0.88	--
Diacria erythra	3	~3.38	~2.69	~2.2	~0.71	~1.2	--	--
Diacria trispinosa	4	NA	5.94	NA	NA	--	--	--
Telodiacria quadridentata	4	~2.35	~1.92	~1.63	~0.48	~0.91	--	--
