# Supplementary material for: Late Pleistocene pelagic gastropods of southern Taiwan: paleobiodiversity, first fossil records, and regional affinity
Source: PeerJ. 2026 May 1;14:e21046. doi: 10.7717/peerj.21046 (PMC13138300; doi:10.7717/peerj.21046)
Supplement: Supplemental Information 4 [file peerj-14-21046-s004.xlsx]

## Sheet: General groups
Species	Formation	Location group	Age of the Group	Source
Clio convexa	Bir_core	Adaman Sea	Late Pleistocene	Sijinkumara et al (2010)
Clio cuspidata	Bir_core	Adaman Sea	Late Pleistocene	Sijinkumara et al (2010)
Clio pyramidata	Bir_core	Adaman Sea	Late Pleistocene	Sijinkumara et al (2010)
Creseis acicula	Bir_core	Adaman Sea	Late Pleistocene	Sijinkumara et al (2010)
Creseis conica	Bir_core	Adaman Sea	Late Pleistocene	Sijinkumara et al (2010)
Creseis virgula	Bir_core	Adaman Sea	Late Pleistocene	Sijinkumara et al (2010)
Diacria quadridentata	Bir_core	Adaman Sea	Late Pleistocene	Sijinkumara et al (2010)
Diacria trispinosa	Bir_core	Adaman Sea	Late Pleistocene	Sijinkumara et al (2010)
Limacina bulimoides	Bir_core	Adaman Sea	Late Pleistocene	Sijinkumara et al (2010)
Heliconoides inflata	Bir_core	Adaman Sea	Late Pleistocene	Sijinkumara et al (2010)
Limacina trochiformis	Bir_core	Adaman Sea	Late Pleistocene	Sijinkumara et al (2010)
Styliola subula	Bir_core	Adaman Sea	Late Pleistocene	Sijinkumara et al (2010)
Atlanta gaudichaudi	Jap_HiraSB	Middle of Japan	Late Pleistocene	Shibata, Ujihara (1983)
Atlanta helicinoidea	Jap_HiraSB	Middle of Japan	Late Pleistocene	Shibata, Ujihara (1983)
Atlanta inclinata	Jap_HiraSB	Middle of Japan	Late Pleistocene	Shibata, Ujihara (1983)
Cavolinia longirostris	Jap_HiraSB	Middle of Japan	Late Pleistocene	Shibata, Ujihara (1983)
Creseis acicula	Jap_HiraSB	Middle of Japan	Late Pleistocene	Shibata, Ujihara (1983)
Creseis virgula	Jap_HiraSB	Middle of Japan	Late Pleistocene	Shibata, Ujihara (1983)
Telodiacria quadridentata	Jap_HiraSB	Middle of Japan	Late Pleistocene	Shibata, Ujihara (1983)
Hyalocylis striata	Jap_HiraSB	Middle of Japan	Late Pleistocene	Shibata, Ujihara (1983)
Limacina inflata	Jap_HiraSB	Middle of Japan	Late Pleistocene	Shibata, Ujihara (1983)
Limacina lesueurii	Jap_HiraSB	Middle of Japan	Late Pleistocene	Shibata, Ujihara (1983)
Limacina trochiformis	Jap_HiraSB	Middle of Japan	Late Pleistocene	Shibata, Ujihara (1983)
Atlanta helicinoidea	Jap_MiyaSB	Middle of Japan	Late Pleistocene	Shibata, Ujihara (1983)
Atlanta inflata	Jap_MiyaSB	Middle of Japan	Late Pleistocene	Shibata, Ujihara (1983)
Creseis acicula	Jap_MiyaSB	Middle of Japan	Late Pleistocene	Shibata, Ujihara (1983)
Creseis virgula	Jap_MiyaSB	Middle of Japan	Late Pleistocene	Shibata, Ujihara (1983)
Hyalocylis striata	Jap_MiyaSB	Middle of Japan	Late Pleistocene	Shibata, Ujihara (1983)
Limacina inflata	Jap_MiyaSB	Middle of Japan	Late Pleistocene	Shibata, Ujihara (1983)
Limacina lesueurii	Jap_MiyaSB	Middle of Japan	Late Pleistocene	Shibata, Ujihara (1983)
Limacina trochiformis	Jap_MiyaSB	Middle of Japan	Late Pleistocene	Shibata, Ujihara (1983)
Atlanta fusca	Jap_SemaSB	Middle of Japan	Middle Pleistocene	Shibata (1986)
Diacria quadridentata	Jap_SemaSB	Middle of Japan	Middle Pleistocene	Shibata (1986)
Atlanta gaudichaudi	Jap_SemaSB	Middle of Japan	Middle Pleistocene	Shibata, Ujihara (1983)
Atlanta helicinoidea	Jap_SemaSB	Middle of Japan	Middle Pleistocene	Shibata, Ujihara (1983)
Atlanta inclinata	Jap_SemaSB	Middle of Japan	Middle Pleistocene	Shibata, Ujihara (1983)
Atlanta inflata	Jap_SemaSB	Middle of Japan	Middle Pleistocene	Shibata, Ujihara (1983)
Atlanta peronii	Jap_SemaSB	Middle of Japan	Middle Pleistocene	Shibata, Ujihara (1983)
Atlanta turriculata	Jap_SemaSB	Middle of Japan	Middle Pleistocene	Shibata, Ujihara (1983)
Cavolinia globulosa	Jap_SemaSB	Middle of Japan	Middle Pleistocene	Shibata, Ujihara (1983)
Cavolinia inflexa	Jap_SemaSB	Middle of Japan	Middle Pleistocene	Shibata, Ujihara (1983)
Diacavolinia angulata	Jap_SemaSB	Middle of Japan	Middle Pleistocene	Shibata, Ujihara (1983)
Cavolinia tridentata	Jap_SemaSB	Middle of Japan	Middle Pleistocene	Shibata, Ujihara (1983)
Cavolinia uncinata	Jap_SemaSB	Middle of Japan	Middle Pleistocene	Shibata, Ujihara (1983)
Clio balantium	Jap_SemaSB	Middle of Japan	Middle Pleistocene	Shibata, Ujihara (1983)
Clio pyramidata	Jap_SemaSB	Middle of Japan	Middle Pleistocene	Shibata, Ujihara (1983)
Creseis acicula	Jap_SemaSB	Middle of Japan	Middle Pleistocene	Shibata, Ujihara (1983)
Creseis chierchiae	Jap_SemaSB	Middle of Japan	Middle Pleistocene	Shibata, Ujihara (1983)
Creseis virgula	Jap_SemaSB	Middle of Japan	Middle Pleistocene	Shibata, Ujihara (1983)
Cuvierina columnella	Jap_SemaSB	Middle of Japan	Middle Pleistocene	Shibata, Ujihara (1983)
Telodiacria quadridentata	Jap_SemaSB	Middle of Japan	Middle Pleistocene	Shibata, Ujihara (1983)
Diacria trispinosa	Jap_SemaSB	Middle of Japan	Middle Pleistocene	Shibata, Ujihara (1983)
Hyalocylis striata	Jap_SemaSB	Middle of Japan	Middle Pleistocene	Shibata, Ujihara (1983)
Limacina bulimoides	Jap_SemaSB	Middle of Japan	Middle Pleistocene	Shibata, Ujihara (1983)
Limacina inflata	Jap_SemaSB	Middle of Japan	Middle Pleistocene	Shibata, Ujihara (1983)
Limacina lesueurii	Jap_SemaSB	Middle of Japan	Middle Pleistocene	Shibata, Ujihara (1983)
Limacina trochiformis	Jap_SemaSB	Middle of Japan	Middle Pleistocene	Shibata, Ujihara (1983)
Peraclis bispinosa	Jap_SemaSB	Middle of Japan	Middle Pleistocene	Shibata, Ujihara (1983)
Protatlanta sculpta	Jap_SemaSB	Middle of Japan	Middle Pleistocene	Shibata, Ujihara (1983)
Styliola subula	Jap_SemaSB	Middle of Japan	Middle Pleistocene	Shibata, Ujihara (1983)
Atlanta inclinata	Jap_WanFm	Middle of Japan	Late Pleistocene	Shibata, Ujihara (1983)
Atlanta inflata	Jap_WanFm	South of Japan	Late Pleistocene	Shibata, Ujihara (1983)
Atlanta peronii	Jap_WanFm	South of Japan	Late Pleistocene	Shibata, Ujihara (1983)
Atlanta turriculata	Jap_WanFm	South of Japan	Late Pleistocene	Shibata, Ujihara (1983)
Cavolinia gibbosa	Jap_WanFm	South of Japan	Late Pleistocene	Shibata, Ujihara (1983)
Cavolinia globulosa	Jap_WanFm	South of Japan	Late Pleistocene	Shibata, Ujihara (1983)
Cavolinia inflexa	Jap_WanFm	South of Japan	Late Pleistocene	Shibata, Ujihara (1983)
Cavolinia longirostris	Jap_WanFm	South of Japan	Late Pleistocene	Shibata, Ujihara (1983)
Cavolinia tridentata	Jap_WanFm	South of Japan	Late Pleistocene	Shibata, Ujihara (1983)
Clio pyramidata	Jap_WanFm	South of Japan	Late Pleistocene	Shibata, Ujihara (1983)
Cuvierina columnella	Jap_WanFm	South of Japan	Late Pleistocene	Shibata, Ujihara (1983)
Telodiacria quadridentata	Jap_WanFm	South of Japan	Late Pleistocene	Shibata, Ujihara (1983)
Diacria trispinosa	Jap_WanFm	South of Japan	Late Pleistocene	Shibata, Ujihara (1983)
Heliconoides inflata	Jap_WanFm	South of Japan	Late Pleistocene	Shibata, Ujihara (1983)
Limacina lesueurii	Jap_WanFm	South of Japan	Late Pleistocene	Shibata, Ujihara (1983)
Protatlanta souleyeti	Jap_WanFm	South of Japan	Late Pleistocene	Shibata, Ujihara (1983)
Styliola subula	Jap_WanFm	South of Japan	Late Pleistocene	Shibata, Ujihara (1983)
Clio pyramidata	Jap_AkeboFm	Middle of Japan	Early Pleistocene	Shibata (1986)
Diacria trispinosa	Jap_AkeboFm	Middle of Japan	Early Pleistocene	Shibata (1986)
Hyalocylis striata	Jap_AkeboFm	Middle of Japan	Early Pleistocene	Shibata (1986)
Cavolinia globulosa	Jap_AkeboFm	Middle of Japan	Early Pleistocene	Shibata et al (1986)
Cavolinia tridentata	Jap_AkeboFm	Middle of Japan	Early Pleistocene	Shibata et al (1986)
Clio balantium	Jap_AkeboFm	Middle of Japan	Early Pleistocene	Shibata et al (1986)
Clio multicostata	Jap_AkeboFm	Middle of Japan	Early Pleistocene	Shibata et al (1986)
Diacria trispinosa	Jap_AkeboFm	Middle of Japan	Early Pleistocene	Shibata et al (1986)
Hyalocylis striata	Jap_AkeboFm	Middle of Japan	Early Pleistocene	Shibata et al (1986)
Creseis acicula	Jap_AtsuG	Middle of Japan	Middle Pleistocene	Shibata, Ujihara (1983)
Limacina lesueurii	Jap_AtsuG	Middle of Japan	Middle Pleistocene	Shibata, Ujihara (1983)
Cavolinia longirostris	Jap_ChonFm	Middle of Japan	Middle Pleistocene	Shibata (1986)
Clio pyramidata	Jap_ChonFm	Middle of Japan	Middle Pleistocene	Shibata (1986)
Diacria quadridentata	Jap_ChonFm	Middle of Japan	Middle Pleistocene	Shibata (1986)
Cavolinia longirostris	Jap_ChonFm	Middle of Japan	Middle Pleistocene	Shibata, Ishigaki (1981)
Clio pyramidata	Jap_ChonFm	Middle of Japan	Middle Pleistocene	Shibata, Ishigaki (1981)
Diacria quadridentata	Jap_ChonFm	Middle of Japan	Middle Pleistocene	Shibata, Ishigaki (1981)
Atlanta sp. 5	Jap_GamoFm	South of Japan	Early Pleistocene	Shibata, Ishigaki (1981)
Atlanta sp. 5	Jap_GamoFm	South of Japan	Late Pleistocene	Shibata, Ishigaki (1981)
Atlanta sp. 5	Jap_GamoFm	South of Japan	Middle Pleistocene	Shibata, Ishigaki (1981)
Carinaria lamaecki	Jap_GamoFm	South of Japan	Early Pleistocene	Shibata, Ishigaki (1981)
Carinaria lamaecki	Jap_GamoFm	South of Japan	Late Pleistocene	Shibata, Ishigaki (1981)
Carinaria lamaecki	Jap_GamoFm	South of Japan	Middle Pleistocene	Shibata, Ishigaki (1981)
Cavolinia longirostris	Jap_GamoFm	South of Japan	Early Pleistocene	Shibata, Ishigaki (1981)
Cavolinia longirostris	Jap_GamoFm	South of Japan	Late Pleistocene	Shibata, Ishigaki (1981)
Cavolinia longirostris	Jap_GamoFm	South of Japan	Middle Pleistocene	Shibata, Ishigaki (1981)
Cavolinia sp. 1	Jap_GamoFm	South of Japan	Early Pleistocene	Shibata, Ishigaki (1981)
Cavolinia sp. 1	Jap_GamoFm	South of Japan	Late Pleistocene	Shibata, Ishigaki (1981)
Cavolinia sp. 1	Jap_GamoFm	South of Japan	Middle Pleistocene	Shibata, Ishigaki (1981)
Cavolinia tridentata	Jap_GamoFm	South of Japan	Early Pleistocene	Shibata, Ishigaki (1981)
Cavolinia tridentata	Jap_GamoFm	South of Japan	Late Pleistocene	Shibata, Ishigaki (1981)
Cavolinia tridentata	Jap_GamoFm	South of Japan	Middle Pleistocene	Shibata, Ishigaki (1981)
Clio pyramidata	Jap_GamoFm	South of Japan	Early Pleistocene	Shibata, Ishigaki (1981)
Clio pyramidata	Jap_GamoFm	South of Japan	Late Pleistocene	Shibata, Ishigaki (1981)
Clio pyramidata	Jap_GamoFm	South of Japan	Middle Pleistocene	Shibata, Ishigaki (1981)
Clio recurva	Jap_GamoFm	South of Japan	Early Pleistocene	Shibata, Ishigaki (1981)
Clio recurva	Jap_GamoFm	South of Japan	Late Pleistocene	Shibata, Ishigaki (1981)
Clio recurva	Jap_GamoFm	South of Japan	Middle Pleistocene	Shibata, Ishigaki (1981)
Creseis acicula	Jap_GamoFm	South of Japan	Early Pleistocene	Shibata, Ishigaki (1981)
Creseis acicula	Jap_GamoFm	South of Japan	Late Pleistocene	Shibata, Ishigaki (1981)
Creseis acicula	Jap_GamoFm	South of Japan	Middle Pleistocene	Shibata, Ishigaki (1981)
Cuvierina columnella	Jap_GamoFm	South of Japan	Early Pleistocene	Shibata, Ishigaki (1981)
Cuvierina columnella	Jap_GamoFm	South of Japan	Late Pleistocene	Shibata, Ishigaki (1981)
Cuvierina columnella	Jap_GamoFm	South of Japan	Middle Pleistocene	Shibata, Ishigaki (1981)
Diacria trispinosa	Jap_GamoFm	South of Japan	Early Pleistocene	Shibata, Ishigaki (1981)
Diacria trispinosa	Jap_GamoFm	South of Japan	Late Pleistocene	Shibata, Ishigaki (1981)
Diacria trispinosa	Jap_GamoFm	South of Japan	Middle Pleistocene	Shibata, Ishigaki (1981)
Euclio sp. 1	Jap_GamoFm	South of Japan	Early Pleistocene	Shibata, Ishigaki (1981)
Euclio sp. 1	Jap_GamoFm	South of Japan	Late Pleistocene	Shibata, Ishigaki (1981)
Euclio sp. 1	Jap_GamoFm	South of Japan	Middle Pleistocene	Shibata, Ishigaki (1981)
Hyalocylis striata	Jap_GamoFm	South of Japan	Early Pleistocene	Shibata, Ishigaki (1981)
Hyalocylis striata	Jap_GamoFm	South of Japan	Late Pleistocene	Shibata, Ishigaki (1981)
Hyalocylis striata	Jap_GamoFm	South of Japan	Middle Pleistocene	Shibata, Ishigaki (1981)
Styliola subula	Jap_GamoFm	South of Japan	Early Pleistocene	Shibata, Ishigaki (1981)
Styliola subula	Jap_GamoFm	South of Japan	Late Pleistocene	Shibata, Ishigaki (1981)
Styliola subula	Jap_GamoFm	South of Japan	Middle Pleistocene	Shibata, Ishigaki (1981)
Creseis virgula	Jap_HimiFm	Middle of Japan	Early Pleistocene	Shibata (1986)
Cuvierina columnella	Jap_HimiFm	Middle of Japan	Early Pleistocene	Shibata (1986)
Hyalocylis striata	Jap_HimiFm	Middle of Japan	Early Pleistocene	Shibata (1986)
Cavolinia tridentata	Jap_HiroAl	Middle of Japan	Early Pleistocene	Shibata (1984)
Clio pyramidata	Jap_HiroAl	Middle of Japan	Early Pleistocene	Shibata (1984)
Diacria trispinosa	Jap_HiroAl	Middle of Japan	Early Pleistocene	Shibata (1984)
Cavolinia inflexa	Jap_HiroAl	Middle of Japan	Early Pleistocene	Shibata, Ishigaki (1981)
Cavolinia longirostris	Jap_HiroAl	Middle of Japan	Early Pleistocene	Shibata, Ishigaki (1981)
Cavolinia tridentata	Jap_HiroAl	Middle of Japan	Early Pleistocene	Shibata, Ishigaki (1981)
Clio pyramidata	Jap_HiroAl	Middle of Japan	Early Pleistocene	Shibata, Ishigaki (1981)
Diacria trispinosa	Jap_HiroAl	Middle of Japan	Early Pleistocene	Shibata, Ishigaki (1981)
Euclio sp. 2	Jap_HiroAl	Middle of Japan	Early Pleistocene	Shibata, Ishigaki (1981)
Hyalocylis striata	Jap_HiroAl	Middle of Japan	Early Pleistocene	Shibata, Ishigaki (1981)
Cavolinia inflexa	Jap_KakiFm	Middle of Japan	Middle Pleistocene	Shibata (1986)
Cavolinia longirostris	Jap_KakiFm	Middle of Japan	Middle Pleistocene	Shibata (1986)
Cavolinia tridentata	Jap_KakiFm	Middle of Japan	Middle Pleistocene	Shibata (1986)
Clio pyramidata	Jap_KakiFm	Middle of Japan	Middle Pleistocene	Shibata (1986)
Creseis acicula	Jap_KakiFm	Middle of Japan	Middle Pleistocene	Shibata (1986)
Diacria quadridentata	Jap_KakiFm	Middle of Japan	Middle Pleistocene	Shibata (1986)
Limacina inflata	Jap_KakiFm	Middle of Japan	Middle Pleistocene	Shibata (1986)
Cavolinia inflexa	Jap_KakiFm	Middle of Japan	Middle Pleistocene	Shibata, Ishigaki (1981)
Cavolinia longirostris	Jap_KakiFm	Middle of Japan	Middle Pleistocene	Shibata, Ishigaki (1981)
Cavolinia tridentata	Jap_KakiFm	Middle of Japan	Middle Pleistocene	Shibata, Ishigaki (1981)
Clio pyramidata	Jap_KakiFm	Middle of Japan	Middle Pleistocene	Shibata, Ishigaki (1981)
Creseis acicula	Jap_KakiFm	Middle of Japan	Middle Pleistocene	Shibata, Ishigaki (1981)
Limacina inflata	Jap_KakiFm	Middle of Japan	Middle Pleistocene	Shibata, Ishigaki (1981)
Limacina sp. 1	Jap_KakiFm	Middle of Japan	Middle Pleistocene	Shibata, Ishigaki (1981)
Clio pyramidata	Jap_KasaFm	Middle of Japan	Middle Pleistocene	Shibata (1986)
Clio pyramidata	Jap_KasaFm	Middle of Japan	Middle Pleistocene	Shibata, Ishigaki (1981)
Cavolinia globulosa	Jap_KiwaFm	Middle of Japan	Early Pleistocene	Shibata (1986)
Cavolinia inflexa	Jap_KiwaFm	Middle of Japan	Early Pleistocene	Shibata (1986)
Cavolinia longirostris	Jap_KiwaFm	Middle of Japan	Early Pleistocene	Shibata (1986)
Cavolinia tridentata	Jap_KiwaFm	Middle of Japan	Early Pleistocene	Shibata (1986)
Cavolinia uncinata	Jap_KiwaFm	Middle of Japan	Early Pleistocene	Shibata (1986)
Clio balantium	Jap_KiwaFm	Middle of Japan	Early Pleistocene	Shibata (1986)
Clio cuspidata	Jap_KiwaFm	Middle of Japan	Early Pleistocene	Shibata (1986)
Clio pyramidata	Jap_KiwaFm	Middle of Japan	Early Pleistocene	Shibata (1986)
Creseis virgula	Jap_KiwaFm	Middle of Japan	Early Pleistocene	Shibata (1986)
Diacria quadridentata	Jap_KiwaFm	Middle of Japan	Early Pleistocene	Shibata (1986)
Diacria trispinosa	Jap_KiwaFm	Middle of Japan	Early Pleistocene	Shibata (1986)
Hyalocylis striata	Jap_KiwaFm	Middle of Japan	Early Pleistocene	Shibata (1986)
Limacina trochiformis	Jap_KiwaFm	Middle of Japan	Early Pleistocene	Shibata (1986)
Styliola subula	Jap_KiwaFm	Middle of Japan	Early Pleistocene	Shibata (1986)
Cavolinia globulosa	Jap_KiwaFm	Middle of Japan	Early Pleistocene	Shibata, Ishigaki (1981)
Cavolinia inflexa	Jap_KiwaFm	Middle of Japan	Early Pleistocene	Shibata, Ishigaki (1981)
Cavolinia longirostris	Jap_KiwaFm	Middle of Japan	Early Pleistocene	Shibata, Ishigaki (1981)
Cavolinia tridentata	Jap_KiwaFm	Middle of Japan	Early Pleistocene	Shibata, Ishigaki (1981)
Cavolinia uncinata	Jap_KiwaFm	Middle of Japan	Early Pleistocene	Shibata, Ishigaki (1981)
Clio cuspidata	Jap_KiwaFm	Middle of Japan	Early Pleistocene	Shibata, Ishigaki (1981)
Clio pyramidata	Jap_KiwaFm	Middle of Japan	Early Pleistocene	Shibata, Ishigaki (1981)
Creseis virgula	Jap_KiwaFm	Middle of Japan	Early Pleistocene	Shibata, Ishigaki (1981)
Diacria quadridentata	Jap_KiwaFm	Middle of Japan	Early Pleistocene	Shibata, Ishigaki (1981)
Diacria trispinosa	Jap_KiwaFm	Middle of Japan	Early Pleistocene	Shibata, Ishigaki (1981)
Hyalocylis striata	Jap_KiwaFm	Middle of Japan	Early Pleistocene	Shibata, Ishigaki (1981)
Limacina inflata	Jap_KiwaFm	Middle of Japan	Early Pleistocene	Shibata, Ishigaki (1981)
Limacina sp. 2	Jap_KiwaFm	Middle of Japan	Early Pleistocene	Shibata, Ishigaki (1981)
Limacina trochiformis	Jap_KiwaFm	Middle of Japan	Early Pleistocene	Shibata, Ishigaki (1981)
Styliola subula	Jap_KiwaFm	Middle of Japan	Early Pleistocene	Shibata, Ishigaki (1981)
Atlanta sp. 1	Jap_KokuFm	Middle of Japan	Early Pleistocene	Shibata (1986)
Carinaria galea	Jap_KokuFm	Middle of Japan	Early Pleistocene	Shibata (1986)
Cavolinia inflexa	Jap_KokuFm	Middle of Japan	Early Pleistocene	Shibata (1986)
Cavolinia longirostris	Jap_KokuFm	Middle of Japan	Early Pleistocene	Shibata (1986)
Cavolinia tridentata	Jap_KokuFm	Middle of Japan	Early Pleistocene	Shibata (1986)
Cavolinia uncinata	Jap_KokuFm	Middle of Japan	Early Pleistocene	Shibata (1986)
Clio balantium	Jap_KokuFm	Middle of Japan	Early Pleistocene	Shibata (1986)
Clio pyramidata	Jap_KokuFm	Middle of Japan	Early Pleistocene	Shibata (1986)
Cuvierina columnella	Jap_KokuFm	Middle of Japan	Early Pleistocene	Shibata (1986)
Diacria trispinosa	Jap_KokuFm	Middle of Japan	Early Pleistocene	Shibata (1986)
Hyalocylis striata	Jap_KokuFm	Middle of Japan	Early Pleistocene	Shibata (1986)
Limacina inflata	Jap_KokuFm	Middle of Japan	Early Pleistocene	Shibata (1986)
Atlanta sp. 1	Jap_KokuFm	Middle of Japan	Early Pleistocene	Shibata, Ishigaki (1981)
Carinaria galea	Jap_KokuFm	Middle of Japan	Early Pleistocene	Shibata, Ishigaki (1981)
Cavolinia inflexa	Jap_KokuFm	Middle of Japan	Early Pleistocene	Shibata, Ishigaki (1981)
Cavolinia longirostris	Jap_KokuFm	Middle of Japan	Early Pleistocene	Shibata, Ishigaki (1981)
Cavolinia tridentata	Jap_KokuFm	Middle of Japan	Early Pleistocene	Shibata, Ishigaki (1981)
Cavolinia uncinata	Jap_KokuFm	Middle of Japan	Early Pleistocene	Shibata, Ishigaki (1981)
Clio balantium	Jap_KokuFm	Middle of Japan	Early Pleistocene	Shibata, Ishigaki (1981)
Clio pyramidata	Jap_KokuFm	Middle of Japan	Early Pleistocene	Shibata, Ishigaki (1981)
Diacria trispinosa	Jap_KokuFm	Middle of Japan	Early Pleistocene	Shibata, Ishigaki (1981)
Hyalocylis striata	Jap_KokuFm	Middle of Japan	Early Pleistocene	Shibata, Ishigaki (1981)
Atlanta sp. 6	Jap_LowKakeFm	Middle of Japan	Early Pleistocene	Shibata, Ishigaki (1981)
Cavolinia inflexa	Jap_LowKakeFm	Middle of Japan	Early Pleistocene	Shibata, Ishigaki (1981)
Cavolinia longirostris	Jap_LowKakeFm	Middle of Japan	Early Pleistocene	Shibata, Ishigaki (1981)
Cavolinia sp. 2	Jap_LowKakeFm	Middle of Japan	Early Pleistocene	Shibata, Ishigaki (1981)
Cavolinia tridentata	Jap_LowKakeFm	Middle of Japan	Early Pleistocene	Shibata, Ishigaki (1981)
Clio pyramidata	Jap_LowKakeFm	Middle of Japan	Early Pleistocene	Shibata, Ishigaki (1981)
Clio recurva	Jap_LowKakeFm	Middle of Japan	Early Pleistocene	Shibata, Ishigaki (1981)
Styliola subula	Jap_LowKakeFm	Middle of Japan	Early Pleistocene	Shibata, Ishigaki (1981)
Atlanta sp. 2	Jap_MandaFm	Middle of Japan	Early Pleistocene	Shibata (1986)
Atlanta sp. 2	Jap_MandaFm	Middle of Japan	Late Pleistocene	Shibata (1986)
Atlanta sp. 2	Jap_MandaFm	Middle of Japan	Middle Pleistocene	Shibata (1986)
Cavolinia gibbosa	Jap_MandaFm	Middle of Japan	Early Pleistocene	Shibata (1986)
Cavolinia gibbosa	Jap_MandaFm	Middle of Japan	Late Pleistocene	Shibata (1986)
Cavolinia gibbosa	Jap_MandaFm	Middle of Japan	Middle Pleistocene	Shibata (1986)
Cavolinia inflexa	Jap_MandaFm	Middle of Japan	Early Pleistocene	Shibata (1986)
Cavolinia inflexa	Jap_MandaFm	Middle of Japan	Late Pleistocene	Shibata (1986)
Cavolinia inflexa	Jap_MandaFm	Middle of Japan	Middle Pleistocene	Shibata (1986)
Cavolinia longirostris	Jap_MandaFm	Middle of Japan	Early Pleistocene	Shibata (1986)
Cavolinia longirostris	Jap_MandaFm	Middle of Japan	Late Pleistocene	Shibata (1986)
Cavolinia longirostris	Jap_MandaFm	Middle of Japan	Middle Pleistocene	Shibata (1986)
Cavolinia tridentata	Jap_MandaFm	Middle of Japan	Early Pleistocene	Shibata (1986)
Cavolinia tridentata	Jap_MandaFm	Middle of Japan	Late Pleistocene	Shibata (1986)
Cavolinia tridentata	Jap_MandaFm	Middle of Japan	Middle Pleistocene	Shibata (1986)
Clio pyramidata	Jap_MandaFm	Middle of Japan	Early Pleistocene	Shibata (1986)
Clio pyramidata	Jap_MandaFm	Middle of Japan	Late Pleistocene	Shibata (1986)
Clio pyramidata	Jap_MandaFm	Middle of Japan	Middle Pleistocene	Shibata (1986)
Cuvierina columnella	Jap_MandaFm	Middle of Japan	Early Pleistocene	Shibata (1986)
Cuvierina columnella	Jap_MandaFm	Middle of Japan	Late Pleistocene	Shibata (1986)
Cuvierina columnella	Jap_MandaFm	Middle of Japan	Middle Pleistocene	Shibata (1986)
Diacria trispinosa	Jap_MandaFm	Middle of Japan	Early Pleistocene	Shibata (1986)
Diacria trispinosa	Jap_MandaFm	Middle of Japan	Late Pleistocene	Shibata (1986)
Diacria trispinosa	Jap_MandaFm	Middle of Japan	Middle Pleistocene	Shibata (1986)
Styliola subula	Jap_MandaFm	Middle of Japan	Early Pleistocene	Shibata (1986)
Styliola subula	Jap_MandaFm	Middle of Japan	Late Pleistocene	Shibata (1986)
Styliola subula	Jap_MandaFm	Middle of Japan	Middle Pleistocene	Shibata (1986)
Atlanta sp. 2	Jap_MandaFm	Middle of Japan	Early Pleistocene	Shibata, Ishigaki (1981)
Atlanta sp. 2	Jap_MandaFm	Middle of Japan	Late Pleistocene	Shibata, Ishigaki (1981)
Atlanta sp. 2	Jap_MandaFm	Middle of Japan	Middle Pleistocene	Shibata, Ishigaki (1981)
Cavolinia gibbosa	Jap_MandaFm	Middle of Japan	Early Pleistocene	Shibata, Ishigaki (1981)
Cavolinia gibbosa	Jap_MandaFm	Middle of Japan	Late Pleistocene	Shibata, Ishigaki (1981)
Cavolinia gibbosa	Jap_MandaFm	Middle of Japan	Middle Pleistocene	Shibata, Ishigaki (1981)
Cavolinia inflexa	Jap_MandaFm	Middle of Japan	Early Pleistocene	Shibata, Ishigaki (1981)
Cavolinia inflexa	Jap_MandaFm	Middle of Japan	Late Pleistocene	Shibata, Ishigaki (1981)
Cavolinia inflexa	Jap_MandaFm	Middle of Japan	Middle Pleistocene	Shibata, Ishigaki (1981)
Cavolinia longirostris	Jap_MandaFm	Middle of Japan	Early Pleistocene	Shibata, Ishigaki (1981)
Cavolinia longirostris	Jap_MandaFm	Middle of Japan	Late Pleistocene	Shibata, Ishigaki (1981)
Cavolinia longirostris	Jap_MandaFm	Middle of Japan	Middle Pleistocene	Shibata, Ishigaki (1981)
Cavolinia tridentata	Jap_MandaFm	Middle of Japan	Early Pleistocene	Shibata, Ishigaki (1981)
Cavolinia tridentata	Jap_MandaFm	Middle of Japan	Late Pleistocene	Shibata, Ishigaki (1981)
Cavolinia tridentata	Jap_MandaFm	Middle of Japan	Middle Pleistocene	Shibata, Ishigaki (1981)
Clio pyramidata	Jap_MandaFm	Middle of Japan	Early Pleistocene	Shibata, Ishigaki (1981)
Clio pyramidata	Jap_MandaFm	Middle of Japan	Late Pleistocene	Shibata, Ishigaki (1981)
Clio pyramidata	Jap_MandaFm	Middle of Japan	Middle Pleistocene	Shibata, Ishigaki (1981)
Cuvierina columnella	Jap_MandaFm	Middle of Japan	Early Pleistocene	Shibata, Ishigaki (1981)
Cuvierina columnella	Jap_MandaFm	Middle of Japan	Late Pleistocene	Shibata, Ishigaki (1981)
Cuvierina columnella	Jap_MandaFm	Middle of Japan	Middle Pleistocene	Shibata, Ishigaki (1981)
Diacria trispinosa	Jap_MandaFm	Middle of Japan	Early Pleistocene	Shibata, Ishigaki (1981)
Diacria trispinosa	Jap_MandaFm	Middle of Japan	Late Pleistocene	Shibata, Ishigaki (1981)
Diacria trispinosa	Jap_MandaFm	Middle of Japan	Middle Pleistocene	Shibata, Ishigaki (1981)
Styliola subula	Jap_MandaFm	Middle of Japan	Early Pleistocene	Shibata, Ishigaki (1981)
Styliola subula	Jap_MandaFm	Middle of Japan	Late Pleistocene	Shibata, Ishigaki (1981)
Styliola subula	Jap_MandaFm	Middle of Japan	Middle Pleistocene	Shibata, Ishigaki (1981)
Cavolinia globulosa	Jap_OtaFm	Middle of Japan	Early Pleistocene	Shibata (1986)
Cavolinia inflexa	Jap_OtaFm	Middle of Japan	Early Pleistocene	Shibata (1986)
Cavolinia longirostris	Jap_OtaFm	Middle of Japan	Early Pleistocene	Shibata (1986)
Cavolinia tridentata	Jap_OtaFm	Middle of Japan	Early Pleistocene	Shibata (1986)
Cavolinia uncinata	Jap_OtaFm	Middle of Japan	Early Pleistocene	Shibata (1986)
Clio pyramidata	Jap_OtaFm	Middle of Japan	Early Pleistocene	Shibata (1986)
Creseis acicula	Jap_OtaFm	Middle of Japan	Early Pleistocene	Shibata (1986)
Creseis virgula	Jap_OtaFm	Middle of Japan	Early Pleistocene	Shibata (1986)
Cuvierina columnella	Jap_OtaFm	Middle of Japan	Early Pleistocene	Shibata (1986)
Diacria quadridentata	Jap_OtaFm	Middle of Japan	Early Pleistocene	Shibata (1986)
Diacria trispinosa	Jap_OtaFm	Middle of Japan	Early Pleistocene	Shibata (1986)
Hyalocylis striata	Jap_OtaFm	Middle of Japan	Early Pleistocene	Shibata (1986)
Limacina inflata	Jap_OtaFm	Middle of Japan	Early Pleistocene	Shibata (1986)
Limacina trochiformis	Jap_OtaFm	Middle of Japan	Early Pleistocene	Shibata (1986)
Cavolinia globulosa	Jap_OtaFm	Middle of Japan	Early Pleistocene	Shibata, Ishigaki (1981)
Cavolinia inflexa	Jap_OtaFm	Middle of Japan	Early Pleistocene	Shibata, Ishigaki (1981)
Cavolinia longirostris	Jap_OtaFm	Middle of Japan	Early Pleistocene	Shibata, Ishigaki (1981)
Cavolinia tridentata	Jap_OtaFm	Middle of Japan	Early Pleistocene	Shibata, Ishigaki (1981)
Cavolinia uncinata	Jap_OtaFm	Middle of Japan	Early Pleistocene	Shibata, Ishigaki (1981)
Clio pyramidata	Jap_OtaFm	Middle of Japan	Early Pleistocene	Shibata, Ishigaki (1981)
Creseis acicula	Jap_OtaFm	Middle of Japan	Early Pleistocene	Shibata, Ishigaki (1981)
Creseis virgula	Jap_OtaFm	Middle of Japan	Early Pleistocene	Shibata, Ishigaki (1981)
Cuvierina columnella	Jap_OtaFm	Middle of Japan	Early Pleistocene	Shibata, Ishigaki (1981)
Diacria quadridentata	Jap_OtaFm	Middle of Japan	Early Pleistocene	Shibata, Ishigaki (1981)
Diacria trispinosa	Jap_OtaFm	Middle of Japan	Early Pleistocene	Shibata, Ishigaki (1981)
Hyalocylis striata	Jap_OtaFm	Middle of Japan	Early Pleistocene	Shibata, Ishigaki (1981)
Limacina inflata	Jap_OtaFm	Middle of Japan	Early Pleistocene	Shibata, Ishigaki (1981)
Limacina sp. 3	Jap_OtaFm	Middle of Japan	Early Pleistocene	Shibata, Ishigaki (1981)
Limacina trochiformis	Jap_OtaFm	Middle of Japan	Early Pleistocene	Shibata, Ishigaki (1981)
Atlanta okinawana	Jap_ShinFm	South of Japan	Early Pleistocene	Noda (1972)
Cavolinia okinawana	Jap_ShinFm	South of Japan	Early Pleistocene	Noda (1972)
Cavolinia telemus	Jap_ShinFm	South of Japan	Early Pleistocene	Noda (1972)
Cleodora okinawana	Jap_ShinFm	South of Japan	Early Pleistocene	Noda (1972)
Styliola subula	Jap_ShinFm	South of Japan	Early Pleistocene	Noda (1972)
Diacria trispinosa	Jap_ShinFm	South of Japan	Early Pleistocene	Noda (1972)
Hyalocylis striata	Jap_ShinFm	South of Japan	Early Pleistocene	Noda (1972)
Cavolinia longirostris	Jap_SogaFm	Middle of Japan	Early Pleistocene	Shibata (1984)
Cavolinia tridentata	Jap_SogaFm	Middle of Japan	Early Pleistocene	Shibata (1984)
Diacria trispinosa	Jap_SogaFm	Middle of Japan	Early Pleistocene	Shibata (1984)
Cavolinia longirostris	Jap_SogaFm	Middle of Japan	Early Pleistocene	Shibata, Ishigaki (1981)
Cavolinia tridentata	Jap_SogaFm	Middle of Japan	Early Pleistocene	Shibata, Ishigaki (1981)
Diacria trispinosa	Jap_SogaFm	Middle of Japan	Early Pleistocene	Shibata, Ishigaki (1981)
Atlanta cf. peronii	Tw_SzekFm	East Asia	Late Pleistocene	this study
Atlanta helicinoidea	Tw_SzekFm	East Asia	Late Pleistocene	this study
Atlanta rosea	Tw_SzekFm	East Asia	Late Pleistocene	this study
Atlanta sp.	Tw_SzekFm	East Asia	Late Pleistocene	this study
Atlanta tokiokai	Tw_SzekFm	East Asia	Late Pleistocene	this study
Atlanta vanderspoeli	Tw_SzekFm	East Asia	Late Pleistocene	this study
Cavolinia globulosa	Tw_SzekFm	East Asia	Late Pleistocene	this study
Cavolinia inflexa	Tw_SzekFm	East Asia	Late Pleistocene	this study
Clio convexa	Tw_SzekFm	East Asia	Late Pleistocene	this study
Clio pyramidata	Tw_SzekFm	East Asia	Late Pleistocene	this study
Creseis acicula	Tw_SzekFm	East Asia	Late Pleistocene	this study
Cuvierina sp.	Tw_SzekFm	East Asia	Late Pleistocene	this study
Diacavolinia angulata	Tw_SzekFm	East Asia	Late Pleistocene	this study
Diacavolinia bandaensis	Tw_SzekFm	East Asia	Late Pleistocene	this study
Diacavolinia longirostris	Tw_SzekFm	East Asia	Late Pleistocene	this study
Diacria erythra	Tw_SzekFm	East Asia	Late Pleistocene	this study
Diacria trispinosa	Tw_SzekFm	East Asia	Late Pleistocene	this study
Heliconoides inflata	Tw_SzekFm	East Asia	Late Pleistocene	this study
Oxygyrus inflatus	Tw_SzekFm	East Asia	Late Pleistocene	this study
Protatlanta sculpta	Tw_SzekFm	East Asia	Late Pleistocene	this study
Styliola subula	Tw_SzekFm	East Asia	Late Pleistocene	this study
Telodiacria quadridentata	Tw_SzekFm	East Asia	Late Pleistocene	this study
Atlanta turriculata	Tw_ToukFm	East Asia	Late Pleistocene	Osipova, Lin (2025)
Cavolinia gibbosa	Tw_ToukFm	East Asia	Late Pleistocene	Osipova, Lin (2025)
Cavolinia globulosa	Tw_ToukFm	East Asia	Late Pleistocene	Osipova, Lin (2025)
Cavolinia tridentata	Tw_ToukFm	East Asia	Late Pleistocene	Osipova, Lin (2025)
Creseis acicula	Tw_ToukFm	East Asia	Late Pleistocene	Osipova, Lin (2025)
Diacavolinia bandaensis	Tw_ToukFm	East Asia	Late Pleistocene	Osipova, Lin (2025)
Diacavolinia longirostris	Tw_ToukFm	East Asia	Late Pleistocene	Osipova, Lin (2025)
Diacavolinia philippinensis	Tw_ToukFm	East Asia	Late Pleistocene	Osipova, Lin (2025)
Styliola subula	Tw_ToukFm	East Asia	Late Pleistocene	Osipova, Lin (2025)
Telodiacria quadridentata	Tw_ToukFm	East Asia	Late Pleistocene	Osipova, Lin (2025)
Atlanta sp. 3	Jap_UmegFm	Middle of Japan	Early Pleistocene	Shibata (1986)
Carinaria galea	Jap_UmegFm	Middle of Japan	Early Pleistocene	Shibata (1986)
Cavolinia inflexa	Jap_UmegFm	Middle of Japan	Early Pleistocene	Shibata (1986)
Cavolinia longirostris	Jap_UmegFm	Middle of Japan	Early Pleistocene	Shibata (1986)
Cavolinia tridentata	Jap_UmegFm	Middle of Japan	Early Pleistocene	Shibata (1986)
Clio balantium	Jap_UmegFm	Middle of Japan	Early Pleistocene	Shibata (1986)
Clio pyramidata	Jap_UmegFm	Middle of Japan	Early Pleistocene	Shibata (1986)
Creseis acicula	Jap_UmegFm	Middle of Japan	Early Pleistocene	Shibata (1986)
Diacria quadridentata	Jap_UmegFm	Middle of Japan	Early Pleistocene	Shibata (1986)
Diacria trispinosa	Jap_UmegFm	Middle of Japan	Early Pleistocene	Shibata (1986)
Limacina inflata	Jap_UmegFm	Middle of Japan	Early Pleistocene	Shibata (1986)
Limacina trochiformis	Jap_UmegFm	Middle of Japan	Early Pleistocene	Shibata (1986)
Styliola subula	Jap_UmegFm	Middle of Japan	Early Pleistocene	Shibata (1986)
Atlanta sp. 3	Jap_UmegFm	Middle of Japan	Early Pleistocene	Shibata, Ishigaki (1981)
Carinaria galea	Jap_UmegFm	Middle of Japan	Early Pleistocene	Shibata, Ishigaki (1981)
Cavolinia inflexa	Jap_UmegFm	Middle of Japan	Early Pleistocene	Shibata, Ishigaki (1981)
Cavolinia longirostris	Jap_UmegFm	Middle of Japan	Early Pleistocene	Shibata, Ishigaki (1981)
Cavolinia tridentata	Jap_UmegFm	Middle of Japan	Early Pleistocene	Shibata, Ishigaki (1981)
Clio balantium	Jap_UmegFm	Middle of Japan	Early Pleistocene	Shibata, Ishigaki (1981)
Clio pyramidata	Jap_UmegFm	Middle of Japan	Early Pleistocene	Shibata, Ishigaki (1981)
Diacria quadridentata	Jap_UmegFm	Middle of Japan	Early Pleistocene	Shibata, Ishigaki (1981)
Diacria trispinosa	Jap_UmegFm	Middle of Japan	Early Pleistocene	Shibata, Ishigaki (1981)
Limacina sp. 4	Jap_UmegFm	Middle of Japan	Early Pleistocene	Shibata, Ishigaki (1981)
Styliola subula	Jap_UmegFm	Middle of Japan	Early Pleistocene	Shibata, Ishigaki (1981)
Atlanta sp. 7	Jap_UpKakeFm	Middle of Japan	Early Pleistocene	Shibata, Ishigaki (1981)
Carinaria lamaecki	Jap_UpKakeFm	Middle of Japan	Early Pleistocene	Shibata, Ishigaki (1981)
Carinaria sp. 2	Jap_UpKakeFm	Middle of Japan	Early Pleistocene	Shibata, Ishigaki (1981)
Cavolinia inflexa	Jap_UpKakeFm	Middle of Japan	Early Pleistocene	Shibata, Ishigaki (1981)
Cavolinia longirostris	Jap_UpKakeFm	Middle of Japan	Early Pleistocene	Shibata, Ishigaki (1981)
Cavolinia tridentata	Jap_UpKakeFm	Middle of Japan	Early Pleistocene	Shibata, Ishigaki (1981)
Clio pyramidata	Jap_UpKakeFm	Middle of Japan	Early Pleistocene	Shibata, Ishigaki (1981)
Clio recurva	Jap_UpKakeFm	Middle of Japan	Early Pleistocene	Shibata, Ishigaki (1981)
Diacria trispinosa	Jap_UpKakeFm	Middle of Japan	Early Pleistocene	Shibata, Ishigaki (1981)
Atlanta peronii	Jap_UpKakeFm	Middle of Japan	Early Pleistocene	Shibata (1984)
Atlanta sp. 4	Jap_UpKakeFm	Middle of Japan	Early Pleistocene	Shibata (1984)
Carinaria galea	Jap_UpKakeFm	Middle of Japan	Early Pleistocene	Shibata (1984)
Cavolinia globulosa	Jap_UpKakeFm	Middle of Japan	Early Pleistocene	Shibata (1984)
Cavolinia inflexa	Jap_UpKakeFm	Middle of Japan	Early Pleistocene	Shibata (1984)
Diacavolinia angulata	Jap_UpKakeFm	Middle of Japan	Early Pleistocene	Shibata (1984)
Cavolinia tridentata	Jap_UpKakeFm	Middle of Japan	Early Pleistocene	Shibata (1984)
Cavolinia uncinata	Jap_UpKakeFm	Middle of Japan	Early Pleistocene	Shibata (1984)
Clio balantium	Jap_UpKakeFm	Middle of Japan	Early Pleistocene	Shibata (1984)
Clio cuspidata	Jap_UpKakeFm	Middle of Japan	Early Pleistocene	Shibata (1984)
Clio pyramidata	Jap_UpKakeFm	Middle of Japan	Early Pleistocene	Shibata (1984)
Creseis acicula	Jap_UpKakeFm	Middle of Japan	Early Pleistocene	Shibata (1984)
Cuvierina columnella	Jap_UpKakeFm	Middle of Japan	Early Pleistocene	Shibata (1984)
Diacria digitata	Jap_UpKakeFm	Middle of Japan	Early Pleistocene	Shibata (1984)
Diacria trispinosa	Jap_UpKakeFm	Middle of Japan	Early Pleistocene	Shibata (1984)
Hyalocylis striata	Jap_UpKakeFm	Middle of Japan	Early Pleistocene	Shibata (1984)
Limacina inflata	Jap_UpKakeFm	Middle of Japan	Early Pleistocene	Shibata (1984)
Protatlanta kakegawaensis	Jap_UpKakeFm	Middle of Japan	Early Pleistocene	Shibata (1984)
Styliola subula	Jap_UpKakeFm	Middle of Japan	Early Pleistocene	Shibata (1984)
Atlanta sp. 4	Jap_UpKakeFm	Middle of Japan	Early Pleistocene	Shibata, Ishigaki (1981)
Cavolinia inflexa	Jap_UpKakeFm	Middle of Japan	Early Pleistocene	Shibata, Ishigaki (1981)
Cavolinia longirostris	Jap_UpKakeFm	Middle of Japan	Early Pleistocene	Shibata, Ishigaki (1981)
Cavolinia sp. 3	Jap_UpKakeFm	Middle of Japan	Early Pleistocene	Shibata, Ishigaki (1981)
Cavolinia tridentata	Jap_UpKakeFm	Middle of Japan	Early Pleistocene	Shibata, Ishigaki (1981)
Cavolinia tridentata	Jap_UpKakeFm	Middle of Japan	Early Pleistocene	Shibata, Ishigaki (1981)
Clio pyramidata	Jap_UpKakeFm	Middle of Japan	Early Pleistocene	Shibata, Ishigaki (1981)
Clio pyramidata	Jap_UpKakeFm	Middle of Japan	Early Pleistocene	Shibata, Ishigaki (1981)
Clio recurva	Jap_UpKakeFm	Middle of Japan	Early Pleistocene	Shibata, Ishigaki (1981)
Diacria trispinosa	Jap_UpKakeFm	Middle of Japan	Early Pleistocene	Shibata, Ishigaki (1981)
Hyalocylis striata	Jap_UpKakeFm	Middle of Japan	Early Pleistocene	Shibata, Ishigaki (1981)
Styliola subula	Jap_UpKakeFm	Middle of Japan	Early Pleistocene	Shibata, Ishigaki (1981)
Atlanta lesueuri	Jap_UpKakeFm	Middle of Japan	Early Pleistocene	Shibata, Ishigaki (1981)
Atlanta sp. 8	Jap_UpKakeFm	Middle of Japan	Early Pleistocene	Shibata, Ishigaki (1981)
Carinaria sp. 3	Jap_UpKakeFm	Middle of Japan	Early Pleistocene	Shibata, Ishigaki (1981)
Cavolinia globulosa	Jap_UpKakeFm	Middle of Japan	Early Pleistocene	Shibata, Ishigaki (1981)
Cavolinia inflexa	Jap_UpKakeFm	Middle of Japan	Early Pleistocene	Shibata, Ishigaki (1981)
Cavolinia longirostris	Jap_UpKakeFm	Middle of Japan	Early Pleistocene	Shibata, Ishigaki (1981)
Cavolinia tridentata	Jap_UpKakeFm	Middle of Japan	Early Pleistocene	Shibata, Ishigaki (1981)
Clio pyramidata	Jap_UpKakeFm	Middle of Japan	Early Pleistocene	Shibata, Ishigaki (1981)
Clio recurva	Jap_UpKakeFm	Middle of Japan	Early Pleistocene	Shibata, Ishigaki (1981)
Creseis acicula	Jap_UpKakeFm	Middle of Japan	Early Pleistocene	Shibata, Ishigaki (1981)
Cuvierina columnella	Jap_UpKakeFm	Middle of Japan	Early Pleistocene	Shibata, Ishigaki (1981)
Diacria trispinosa	Jap_UpKakeFm	Middle of Japan	Early Pleistocene	Shibata, Ishigaki (1981)
Euclio cuspidata	Jap_UpKakeFm	Middle of Japan	Early Pleistocene	Shibata, Ishigaki (1981)
Euclio supidata	Jap_UpKakeFm	Middle of Japan	Early Pleistocene	Shibata, Ishigaki (1981)
Hyalocylis striata	Jap_UpKakeFm	Middle of Japan	Early Pleistocene	Shibata, Ishigaki (1981)
Styliola subula	Jap_UpKakeFm	Middle of Japan	Early Pleistocene	Shibata, Ishigaki (1981)
Heliconoides inflatus	Ind_core	Indian Ocean	Late Pleistocene	Wall-Palmer et al. (2014)
Limacina trochiformis	Ind_core	Indian Ocean	Late Pleistocene	Wall-Palmer et al. (2014)
Atlanta plana	Ind_core	Indian Ocean	Late Pleistocene	Wall-Palmer et al. (2014)
Carinaria lamarckii	Ind_core	Indian Ocean	Late Pleistocene	Wall-Palmer et al. (2014)
Gleba cordata	Ind_core	Indian Ocean	Late Pleistocene	Wall-Palmer et al. (2014)

## Sheet: Groups by stages
Species	Source	Formation	Locality	Formation age	Age of the Group	Group
Clio convexa	Sijinkumara et al (2010)	--- (Sediment core SK 168/GC-1)	Adaman Sea	Late Pleistocene (MIS 2)	Late Pleistocene
Clio convexa	Sijinkumara et al (2010)	--- (Sediment core SK 168/GC-1)	Adaman Sea	Late Pleistocene (MIS 3)	Late Pleistocene
Clio cuspidata	Sijinkumara et al (2010)	--- (Sediment core SK 168/GC-1)	Adaman Sea	Late Pleistocene	Late Pleistocene
Clio pyramidata	Sijinkumara et al (2010)	--- (Sediment core SK 168/GC-1)	Adaman Sea	Late Pleistocene	Late Pleistocene
Creseis acicula	Sijinkumara et al (2010)	--- (Sediment core SK 168/GC-1)	Adaman Sea	Late Pleistocene (MIS 2)	Late Pleistocene
Creseis acicula	Sijinkumara et al (2010)	--- (Sediment core SK 168/GC-1)	Adaman Sea	Late Pleistocene (MIS 3)	Late Pleistocene
Creseis conica	Sijinkumara et al (2010)	--- (Sediment core SK 168/GC-1)	Adaman Sea	Late Pleistocene	Late Pleistocene
Creseis virgula	Sijinkumara et al (2010)	--- (Sediment core SK 168/GC-1)	Adaman Sea	Late Pleistocene	Late Pleistocene
Diacria quadridentata	Sijinkumara et al (2010)	--- (Sediment core SK 168/GC-1)	Adaman Sea	Late Pleistocene (MIS 2)	Late Pleistocene
Diacria quadridentata	Sijinkumara et al (2010)	--- (Sediment core SK 168/GC-1)	Adaman Sea	Late Pleistocene (MIS 3)	Late Pleistocene
Diacria trispinosa	Sijinkumara et al (2010)	--- (Sediment core SK 168/GC-1)	Adaman Sea	Late Pleistocene	Late Pleistocene
Limacina bulimoides	Sijinkumara et al (2010)	--- (Sediment core SK 168/GC-1)	Adaman Sea	Late Pleistocene	Late Pleistocene
Limacina inflata	Sijinkumara et al (2010)	--- (Sediment core SK 168/GC-1)	Adaman Sea	Late Pleistocene (MIS 2)	Late Pleistocene
Limacina inflata	Sijinkumara et al (2010)	--- (Sediment core SK 168/GC-1)	Adaman Sea	Late Pleistocene (MIS 3)	Late Pleistocene
Limacina trochiformis	Sijinkumara et al (2010)	--- (Sediment core SK 168/GC-1)	Adaman Sea	Late Pleistocene (MIS 2)	Late Pleistocene
Limacina trochiformis	Sijinkumara et al (2010)	--- (Sediment core SK 168/GC-1)	Adaman Sea	Late Pleistocene (MIS 3)	Late Pleistocene
Styliola subula	Sijinkumara et al (2010)	--- (Sediment core SK 168/GC-1)	Adaman Sea	Late Pleistocene (MIS 2)	Late Pleistocene
Atlanta gaudichaudi	Shibata, Ujihara (1983)	? (Hiradoko upper shell bed)	Noto Peninsula, Ishikawa Prefercture	? Late Pleistocene	Late Pleistocene
Atlanta helicinoides	Shibata, Ujihara (1983)	? (Hiradoko upper shell bed)	Noto Peninsula, Ishikawa Prefercture	? Late Pleistocene	Late Pleistocene
Atlanta inclinata	Shibata, Ujihara (1983)	? (Hiradoko upper shell bed)	Noto Peninsula, Ishikawa Prefercture	? Late Pleistocene	Late Pleistocene
Cavolinia longirostris f. longirostris	Shibata, Ujihara (1983)	? (Hiradoko upper shell bed)	Noto Peninsula, Ishikawa Prefercture	? Late Pleistocene	Late Pleistocene
Creseis acicula	Shibata, Ujihara (1983)	? (Hiradoko upper shell bed)	Noto Peninsula, Ishikawa Prefercture	? Late Pleistocene	Late Pleistocene
Creseis virgula constricta	Shibata, Ujihara (1983)	? (Hiradoko upper shell bed)	Noto Peninsula, Ishikawa Prefercture	? Late Pleistocene	Late Pleistocene
Diacria erythra	Shibata, Ujihara (1983)	? (Hiradoko upper shell bed)	Noto Peninsula, Ishikawa Prefercture	? Late Pleistocene	Late Pleistocene
Hyalocylis striata	Shibata, Ujihara (1983)	? (Hiradoko upper shell bed)	Noto Peninsula, Ishikawa Prefercture	? Late Pleistocene	Late Pleistocene
Limacina inflata	Shibata, Ujihara (1983)	? (Hiradoko upper shell bed)	Noto Peninsula, Ishikawa Prefercture	? Late Pleistocene	Late Pleistocene
Limacina lesueurii	Shibata, Ujihara (1983)	? (Hiradoko upper shell bed)	Noto Peninsula, Ishikawa Prefercture	? Late Pleistocene	Late Pleistocene
Limacina trochiformis	Shibata, Ujihara (1983)	? (Hiradoko upper shell bed)	Noto Peninsula, Ishikawa Prefercture	? Late Pleistocene	Late Pleistocene
Atlanta helicinoides	Shibata, Ujihara (1983)	? (Miyainu shell bed)	Noto Peninsula, Ishikawa Prefercture	? Late Pleistocene	Late Pleistocene
Atlanta inflata	Shibata, Ujihara (1983)	? (Miyainu shell bed)	Noto Peninsula, Ishikawa Prefercture	? Late Pleistocene	Late Pleistocene
Creseis acicula	Shibata, Ujihara (1983)	? (Miyainu shell bed)	Noto Peninsula, Ishikawa Prefercture	? Late Pleistocene	Late Pleistocene
Creseis virgula constricta	Shibata, Ujihara (1983)	? (Miyainu shell bed)	Noto Peninsula, Ishikawa Prefercture	? Late Pleistocene	Late Pleistocene
Hyalocylis striata	Shibata, Ujihara (1983)	? (Miyainu shell bed)	Noto Peninsula, Ishikawa Prefercture	? Late Pleistocene	Late Pleistocene
Limacina inflata	Shibata, Ujihara (1983)	? (Miyainu shell bed)	Noto Peninsula, Ishikawa Prefercture	? Late Pleistocene	Late Pleistocene
Limacina lesueurii	Shibata, Ujihara (1983)	? (Miyainu shell bed)	Noto Peninsula, Ishikawa Prefercture	? Late Pleistocene	Late Pleistocene
Limacina trochiformis	Shibata, Ujihara (1983)	? (Miyainu shell bed)	Noto Peninsula, Ishikawa Prefercture	? Late Pleistocene	Late Pleistocene
Atlanta fusca	Shibata (1986)	? (Semata shell bed)	Boso Peninsula, Chiba Prefecture	? Middle Pleistocene	Middle Pleistocene
Atlanta gaudichaudi	Shibata, Ujihara (1983)	? (Semata shell bed)	Boso Peninsula, Chiba Prefecture	? Middle Pleistocene	Middle Pleistocene
Atlanta helicinoides	Shibata, Ujihara (1983)	? (Semata shell bed)	Boso Peninsula, Chiba Prefecture	? Middle Pleistocene	Middle Pleistocene
Atlanta inclinata	Shibata, Ujihara (1983)	? (Semata shell bed)	Boso Peninsula, Chiba Prefecture	? Middle Pleistocene	Middle Pleistocene
Atlanta inflata	Shibata, Ujihara (1983)	? (Semata shell bed)	Boso Peninsula, Chiba Prefecture	? Middle Pleistocene	Middle Pleistocene
Atlanta peronii	Shibata, Ujihara (1983)	? (Semata shell bed)	Boso Peninsula, Chiba Prefecture	? Middle Pleistocene	Middle Pleistocene
Atlanta turriculata	Shibata, Ujihara (1983)	? (Semata shell bed)	Boso Peninsula, Chiba Prefecture	? Middle Pleistocene	Middle Pleistocene
Cavolinia globulosa	Shibata, Ujihara (1983)	? (Semata shell bed)	Boso Peninsula, Chiba Prefecture	? Middle Pleistocene	Middle Pleistocene
Cavolinia inflexa labiata	Shibata, Ujihara (1983)	? (Semata shell bed)	Boso Peninsula, Chiba Prefecture	? Middle Pleistocene	Middle Pleistocene
Cavolinia longirostris	Shibata, Ujihara (1983)	? (Semata shell bed)	Boso Peninsula, Chiba Prefecture	? Middle Pleistocene	Middle Pleistocene
Cavolinia longirostris f. longirostris	Shibata, Ujihara (1983)	? (Semata shell bed)	Boso Peninsula, Chiba Prefecture	? Middle Pleistocene	Middle Pleistocene
Cavolinia tridentata	Shibata, Ujihara (1983)	? (Semata shell bed)	Boso Peninsula, Chiba Prefecture	? Middle Pleistocene	Middle Pleistocene
Cavolinia uncinata	Shibata, Ujihara (1983)	? (Semata shell bed)	Boso Peninsula, Chiba Prefecture	? Middle Pleistocene	Middle Pleistocene
Clio balantium	Shibata, Ujihara (1983)	? (Semata shell bed)	Boso Peninsula, Chiba Prefecture	? Middle Pleistocene	Middle Pleistocene
Clio pyramidata	Shibata, Ujihara (1983)	? (Semata shell bed)	Boso Peninsula, Chiba Prefecture	? Middle Pleistocene	Middle Pleistocene
Creseis acicula	Shibata, Ujihara (1983)	? (Semata shell bed)	Boso Peninsula, Chiba Prefecture	? Middle Pleistocene	Middle Pleistocene
Creseis chierchiae	Shibata, Ujihara (1983)	? (Semata shell bed)	Boso Peninsula, Chiba Prefecture	? Middle Pleistocene	Middle Pleistocene
Creseis virgula constricta	Shibata, Ujihara (1983)	? (Semata shell bed)	Boso Peninsula, Chiba Prefecture	? Middle Pleistocene	Middle Pleistocene
Cuvierina columnella	Shibata, Ujihara (1983)	? (Semata shell bed)	Boso Peninsula, Chiba Prefecture	? Middle Pleistocene	Middle Pleistocene
Diacria erythra	Shibata, Ujihara (1983)	? (Semata shell bed)	Boso Peninsula, Chiba Prefecture	? Middle Pleistocene	Middle Pleistocene
Diacria quadridentata	Shibata (1986)	? (Semata shell bed)	Boso Peninsula, Chiba Prefecture	? Middle Pleistocene	Middle Pleistocene
Diacria trispinosa	Shibata, Ujihara (1983)	? (Semata shell bed)	Boso Peninsula, Chiba Prefecture	? Middle Pleistocene	Middle Pleistocene
Hyalocylis striata	Shibata, Ujihara (1983)	? (Semata shell bed)	Boso Peninsula, Chiba Prefecture	? Middle Pleistocene	Middle Pleistocene
Limacina bulimoides	Shibata, Ujihara (1983)	? (Semata shell bed)	Boso Peninsula, Chiba Prefecture	? Middle Pleistocene	Middle Pleistocene
Limacina inflata	Shibata, Ujihara (1983)	? (Semata shell bed)	Boso Peninsula, Chiba Prefecture	? Middle Pleistocene	Middle Pleistocene
Limacina lesueurii	Shibata, Ujihara (1983)	? (Semata shell bed)	Boso Peninsula, Chiba Prefecture	? Middle Pleistocene	Middle Pleistocene
Limacina trochiformis	Shibata, Ujihara (1983)	? (Semata shell bed)	Boso Peninsula, Chiba Prefecture	? Middle Pleistocene	Middle Pleistocene
Peraclis bispinosa	Shibata, Ujihara (1983)	? (Semata shell bed)	Boso Peninsula, Chiba Prefecture	? Middle Pleistocene	Middle Pleistocene
Protatlanta souleyeti	Shibata, Ujihara (1983)	? (Semata shell bed)	Boso Peninsula, Chiba Prefecture	? Middle Pleistocene	Middle Pleistocene
Styliola subula	Shibata, Ujihara (1983)	? (Semata shell bed)	Boso Peninsula, Chiba Prefecture	? Middle Pleistocene	Middle Pleistocene
Atlanta inclinata	Shibata, Ujihara (1983)	? (Wan Formation)	Kikai island, Kagoshima Prefecture	? Late Pleistocene	Late Pleistocene
Atlanta inflata	Shibata, Ujihara (1983)	? (Wan Formation)	Kikai island, Kagoshima Prefecture	? Late Pleistocene	Late Pleistocene
Atlanta peronii	Shibata, Ujihara (1983)	? (Wan Formation)	Kikai island, Kagoshima Prefecture	? Late Pleistocene	Late Pleistocene
Atlanta turriculata	Shibata, Ujihara (1983)	? (Wan Formation)	Kikai island, Kagoshima Prefecture	? Late Pleistocene	Late Pleistocene
Cavolinia gibbosa	Shibata, Ujihara (1983)	? (Wan Formation)	Kikai island, Kagoshima Prefecture	? Late Pleistocene	Late Pleistocene
Cavolinia globulosa	Shibata, Ujihara (1983)	? (Wan Formation)	Kikai island, Kagoshima Prefecture	? Late Pleistocene	Late Pleistocene
Cavolinia inflexa labiata	Shibata, Ujihara (1983)	? (Wan Formation)	Kikai island, Kagoshima Prefecture	? Late Pleistocene	Late Pleistocene
Cavolinia longirostris	Shibata, Ujihara (1983)	? (Wan Formation)	Kikai island, Kagoshima Prefecture	? Late Pleistocene	Late Pleistocene
Cavolinia longirostris f. longirostris	Shibata, Ujihara (1983)	? (Wan Formation)	Kikai island, Kagoshima Prefecture	? Late Pleistocene	Late Pleistocene
Cavolinia tridentata	Shibata, Ujihara (1983)	? (Wan Formation)	Kikai island, Kagoshima Prefecture	? Late Pleistocene	Late Pleistocene
Clio pyramidata	Shibata, Ujihara (1983)	? (Wan Formation)	Kikai island, Kagoshima Prefecture	? Late Pleistocene	Late Pleistocene
Cuvierina columnella	Shibata, Ujihara (1983)	? (Wan Formation)	Kikai island, Kagoshima Prefecture	? Late Pleistocene	Late Pleistocene
Diacria erythra	Shibata, Ujihara (1983)	? (Wan Formation)	Kikai island, Kagoshima Prefecture	? Late Pleistocene	Late Pleistocene
Diacria trispinosa	Shibata, Ujihara (1983)	? (Wan Formation)	Kikai island, Kagoshima Prefecture	? Late Pleistocene	Late Pleistocene
Limacina inflata	Shibata, Ujihara (1983)	? (Wan Formation)	Kikai island, Kagoshima Prefecture	? Late Pleistocene	Late Pleistocene
Limacina lesueurii	Shibata, Ujihara (1983)	? (Wan Formation)	Kikai island, Kagoshima Prefecture	? Late Pleistocene	Late Pleistocene
Protatlanta souleyeti	Shibata, Ujihara (1983)	? (Wan Formation)	Kikai island, Kagoshima Prefecture	? Late Pleistocene	Late Pleistocene
Styliola subula	Shibata, Ujihara (1983)	? (Wan Formation)	Kikai island, Kagoshima Prefecture	? Late Pleistocene	Late Pleistocene
Cavolinia globulosa	Shibata et al (1986)	Akebono Formation (Yogi saw a Conglomerate Member)	Yamanashi Prefecture	Pliocene-early Pleistocene	Early Pleistocene
Cavolinia tridentata	Shibata et al (1986)	Akebono Formation (Yogi saw a Conglomerate Member)	Yamanashi Prefecture	Pliocene-early Pleistocene	Early Pleistocene
Clio balantium	Shibata et al (1986)	Akebono Formation (Yogi saw a Conglomerate Member)	Yamanashi Prefecture	Pliocene-early Pleistocene	Early Pleistocene
Clio multicostata	Shibata et al (1986)	Akebono Formation (Yogi saw a Conglomerate Member)	Yamanashi Prefecture	Pliocene-early Pleistocene	Early Pleistocene
Clio pyramidata	Shibata (1986)	Akebono Formation (Yogi saw a Conglomerate Member)	Yamanashi Prefecture	Pliocene-early Pleistocene	Early Pleistocene
Diacria trispinosa	Shibata (1986)	Akebono Formation (Yogi saw a Conglomerate Member)	Yamanashi Prefecture	Pliocene-early Pleistocene	Early Pleistocene
Diacria trispinosa	Shibata et al (1986)	Akebono Formation (Yogi saw a Conglomerate Member)	Yamanashi Prefecture	Pliocene-early Pleistocene	Early Pleistocene
Hyalocylis striata	Shibata et al (1986)	Akebono Formation (Yogi saw a Conglomerate Member)	Yamanashi Prefecture	Pliocene-early Pleistocene	Early Pleistocene
Hyalocylis striata	Shibata (1986)	Akebono Formation (Yogi saw a Conglomerate Member)	Yamanashi Prefecture	Pliocene-early Pleistocene	Early Pleistocene
Creseis acicula	Shibata, Ujihara (1983)	Atsumi Group	Atsumi Peninsula, Aichi Prefecture	middle Pleistocene	Middle Pleistocene
Limacina lesueurii	Shibata, Ujihara (1983)	Atsumi Group	Atsumi Peninsula, Aichi Prefecture	middle Pleistocene	Middle Pleistocene
Cavolinia longirostris	Shibata, Ishigaki (1981)	Chonan Formation	Boso Peninsula	Pleistocene (MIS 16)	Middle Pleistocene
Cavolinia longirostris	Shibata (1986)	Chonan Formation	Boso Peninsula	Pleistocene (MIS 16)	Middle Pleistocene
Clio pyramidata	Shibata, Ishigaki (1981)	Chonan Formation	Boso Peninsula	Pleistocene (MIS 16)	Middle Pleistocene
Clio pyramidata	Shibata (1986)	Chonan Formation	Boso Peninsula	Pleistocene (MIS 16)	Middle Pleistocene
Diacria quadridentata	Shibata, Ishigaki (1981)	Chonan Formation	Boso Peninsula	Pleistocene (MIS 16)	Middle Pleistocene
Diacria quadridentata	Shibata (1986)	Chonan Formation	Boso Peninsula	Pleistocene (MIS 16)	Middle Pleistocene
Atlanta sp. 1	Shibata, Ishigaki (1981)	Gamo Formation (Nango Gravels and Clays Member)	Shiga pref	Pliocene - Pleistocene
Atlanta sp. 2	Shibata, Ishigaki (1981)	Gamo Formation (Nango Gravels and Clays Member)	Shiga pref	Pliocene - Pleistocene
Carinaria cfr. lamaecki	Shibata, Ishigaki (1981)	Gamo Formation (Nango Gravels and Clays Member)	Shiga pref	Pliocene - Pleistocene
Cavolinia longirostris f. longirostris	Shibata, Ishigaki (1981)	Gamo Formation (Nango Gravels and Clays Member)	Shiga pref	Pliocene - Pleistocene
Cavolinia sp.	Shibata, Ishigaki (1981)	Gamo Formation (Nango Gravels and Clays Member)	Shiga pref	Pliocene - Pleistocene
Cavolinia tridentata	Shibata, Ishigaki (1981)	Gamo Formation (Nango Gravels and Clays Member)	Shiga pref	Pliocene - Pleistocene
Clio pyramidata	Shibata, Ishigaki (1981)	Gamo Formation (Nango Gravels and Clays Member)	Shiga pref	Pliocene - Pleistocene
Clio recurva	Shibata, Ishigaki (1981)	Gamo Formation (Nango Gravels and Clays Member)	Shiga pref	Pliocene - Pleistocene
Creseis acicula	Shibata, Ishigaki (1981)	Gamo Formation (Nango Gravels and Clays Member)	Shiga pref	Pliocene - Pleistocene
Cuvierina columnella	Shibata, Ishigaki (1981)	Gamo Formation (Nango Gravels and Clays Member)	Shiga pref	Pliocene - Pleistocene
Diacria trispinosa	Shibata, Ishigaki (1981)	Gamo Formation (Nango Gravels and Clays Member)	Shiga pref	Pliocene - Pleistocene
Euclio sp.	Shibata, Ishigaki (1981)	Gamo Formation (Nango Gravels and Clays Member)	Shiga pref	Pliocene - Pleistocene
Hyalocylis striata	Shibata, Ishigaki (1981)	Gamo Formation (Nango Gravels and Clays Member)	Shiga pref	Pliocene - Pleistocene
Styliola subula	Shibata, Ishigaki (1981)	Gamo Formation (Nango Gravels and Clays Member)	Shiga pref	Pliocene - Pleistocene
Cavolinia tridentata	Shibata (1984)	Hironouchi Alteration (Io Tephra)	Kakegawa, Shizuoka Prefecture	Pliocene - early Pleistocene (2.3 Ma)	Early Pleistocene
Clio pyramidata	Shibata (1984)	Hironouchi Alteration (Io Tephra)	Kakegawa, Shizuoka Prefecture	Pliocene - early Pleistocene (2.3 Ma)	Early Pleistocene
Diacria trispinosa	Shibata (1984)	Hironouchi Alteration (Io Tephra)	Kakegawa, Shizuoka Prefecture	Pliocene - early Pleistocene (2.3 Ma)	Early Pleistocene
Cavolinia inflexa	Shibata, Ishigaki (1981)	Horinouchi Alternation	Kikugawa-cho, Ogasa-gun	Pliocene - early Pleistocene	Early Pleistocene
Cavolinia longirostris	Shibata, Ishigaki (1981)	Horinouchi Alternation	Kikugawa-cho, Ogasa-gun	Pliocene - early Pleistocene	Early Pleistocene
Cavolinia longirostris	Shibata, Ishigaki (1981)	Horinouchi Alternation	Kikugawa-cho, Ogasa-gun	Pliocene - early Pleistocene	Early Pleistocene
Cavolinia tridentata	Shibata, Ishigaki (1981)	Horinouchi Alternation	Kikugawa-cho, Ogasa-gun	Pliocene - early Pleistocene	Early Pleistocene
Cavolinia tridentata	Shibata, Ishigaki (1981)	Horinouchi Alternation	Kikugawa-cho, Ogasa-gun	Pliocene - early Pleistocene	Early Pleistocene
Cavolinia tridentata	Shibata, Ishigaki (1981)	Horinouchi Alternation	Kikugawa-cho, Ogasa-gun	Pliocene - early Pleistocene	Early Pleistocene
Cavolinia tridentata	Shibata, Ishigaki (1981)	Horinouchi Alternation	Kikugawa-cho, Ogasa-gun	Pliocene -early Pleistocene	Early Pleistocene
Cavolinia tridentata	Shibata, Ishigaki (1981)	Horinouchi Alternation	Kikugawa-cho, Ogasa-gun	Pliocene - early Pleistocene	Early Pleistocene
Clio pyramidata	Shibata, Ishigaki (1981)	Horinouchi Alternation	Kikugawa-cho, Ogasa-gun	Pliocene - early Pleistocene	Early Pleistocene
Clio pyramidata	Shibata, Ishigaki (1981)	Horinouchi Alternation	Kikugawa-cho, Ogasa-gun	Pliocene - early Pleistocene	Early Pleistocene
Clio pyramidata	Shibata, Ishigaki (1981)	Horinouchi Alternation	Kikugawa-cho, Ogasa-gun	Pliocene - early Pleistocene	Early Pleistocene
Clio pyramidata	Shibata, Ishigaki (1981)	Horinouchi Alternation	Kikugawa-cho, Ogasa-gun	Pliocene - early Pleistocene	Early Pleistocene
Diacria trispinosa	Shibata, Ishigaki (1981)	Horinouchi Alternation	Kikugawa-cho, Ogasa-gun	Pliocene - early Pleistocene	Early Pleistocene
Hyalocylis striata	Shibata, Ishigaki (1981)	Horinouchi Alternation	Kikugawa-cho, Ogasa-gun	Pliocene - early Pleistocene	Early Pleistocene
Cavolinia cfr. longirostris longirostris	Shibata, Ishigaki (1981)	Horinouchi Alternation	Kikugawa-cho, Ogasa-gun	Pliocene - early Pleistocene	Early Pleistocene
Cavolinia longirostris	Shibata, Ishigaki (1981)	Horinouchi Alternation	Kikugawa-cho, Ogasa-gun	Pliocene - early Pleistocene	Early Pleistocene
Cavolinia longirostris f. longirostris	Shibata, Ishigaki (1981)	Horinouchi Alternation	Kikugawa-cho, Ogasa-gun	Pliocene - early Pleistocene	Early Pleistocene
Cavolinia tridentata	Shibata, Ishigaki (1981)	Horinouchi Alternation	Kikugawa-cho, Ogasa-gun	Pliocene - early Pleistocene	Early Pleistocene
Cavolinia tridentata	Shibata, Ishigaki (1981)	Horinouchi Alternation	Kikugawa-cho, Ogasa-gun	Pliocene - early Pleistocene	Early Pleistocene
Cavolinia tridentata	Shibata, Ishigaki (1981)	Horinouchi Alternation	Kikugawa-cho, Ogasa-gun	Pliocene - early Pleistocene	Early Pleistocene
Clio pyramidata	Shibata, Ishigaki (1981)	Horinouchi Alternation	Kikugawa-cho, Ogasa-gun	Pliocene - early Pleistocene	Early Pleistocene
Diacria trispinosa	Shibata, Ishigaki (1981)	Horinouchi Alternation	Kikugawa-cho, Ogasa-gun	Pliocene - early Pleistocene	Early Pleistocene
Diacria trispinosa	Shibata, Ishigaki (1981)	Horinouchi Alternation	Kikugawa-cho, Ogasa-gun	Pliocene - early Pleistocene	Early Pleistocene
Euclio sp. 2	Shibata, Ishigaki (1981)	Horinouchi Alternation	Kikugawa-cho, Ogasa-gun	Pliocene - early Pleistocene	Early Pleistocene
Cavolinia inflexa	Shibata, Ishigaki (1981)	Kakinokidai Formation	Boso Peninsula	middle Pleistocene (707.6-697.5 ka)	Middle Pleistocene
Cavolinia inflexa	Shibata (1986)	Kakinokidai Formation	Boso Peninsula	middle Pleistocene (707.6-697.5 ka)	Middle Pleistocene
Cavolinia longirostris	Shibata, Ishigaki (1981)	Kakinokidai Formation	Boso Peninsula	middle Pleistocene (707.6-697.5 ka)	Middle Pleistocene
Cavolinia longirostris	Shibata (1986)	Kakinokidai Formation	Boso Peninsula	middle Pleistocene (707.6-697.5 ka)	Middle Pleistocene
Cavolinia tridentata	Shibata, Ishigaki (1981)	Kakinokidai Formation	Boso Peninsula	middle Pleistocene (707.6-697.5 ka)	Middle Pleistocene
Cavolinia tridentata	Shibata (1986)	Kakinokidai Formation	Boso Peninsula	middle Pleistocene (707.6-697.5 ka)	Middle Pleistocene
Clio pyramidata	Shibata, Ishigaki (1981)	Kakinokidai Formation	Boso Peninsula	middle Pleistocene (707.6-697.5 ka)	Middle Pleistocene
Clio pyramidata	Shibata (1986)	Kakinokidai Formation	Boso Peninsula	middle Pleistocene (707.6-697.5 ka)	Middle Pleistocene
Creseis acicula	Shibata, Ishigaki (1981)	Kakinokidai Formation	Boso Peninsula	middle Pleistocene (707.6-697.5 ka)	Middle Pleistocene
Creseis acicula	Shibata (1986)	Kakinokidai Formation	Boso Peninsula	middle Pleistocene (707.6-697.5 ka)	Middle Pleistocene
Diacria quadridentata	Shibata (1986)	Kakinokidai Formation	Boso Peninsula	middle Pleistocene (707.6-697.5 ka)	Middle Pleistocene
Limacina inflata	Shibata (1986)	Kakinokidai Formation	Boso Peninsula	middle Pleistocene (707.6-697.5 ka)	Middle Pleistocene
Limacina inflata	Shibata, Ishigaki (1981)	Kakinokidai Formation	Boso Peninsula	middle Pleistocene (707.6-697.5 ka)	Middle Pleistocene
Limacina sp.	Shibata, Ishigaki (1981)	Kakinokidai Formation	Boso Peninsula	middle Pleistocene (707.6-697.5 ka)	Middle Pleistocene
Clio pyramidata	Shibata, Ishigaki (1981)	Kasamori Formation	Boso Peninsula	middle Pleistocene (0.78-?)	Middle Pleistocene
Clio pyramidata	Shibata (1986)	Kasamori Formation	Boso Peninsula	middle Pleistocene (0.78-?)	Middle Pleistocene
Cavolinia globulosa	Shibata (1986)	Kiwada Formation	Boso Peninsula	early Pleistocene	Early Pleistocene
Cavolinia globulosa	Shibata, Ishigaki (1981)	Kiwada Formation	Boso Peninsula	early Pleistocene	Early Pleistocene
Cavolinia inflexa	Shibata, Ishigaki (1981)	Kiwada Formation	Boso Peninsula	early Pleistocene	Early Pleistocene
Cavolinia inflexa	Shibata (1986)	Kiwada Formation	Boso Peninsula	early Pleistocene	Early Pleistocene
Cavolinia longirostris	Shibata, Ishigaki (1981)	Kiwada Formation	Boso Peninsula	early Pleistocene	Early Pleistocene
Cavolinia longirostris	Shibata (1986)	Kiwada Formation	Boso Peninsula	early Pleistocene	Early Pleistocene
Cavolinia longirostris	Shibata (1986)	Kiwada Formation	Boso Peninsula	early Pleistocene	Early Pleistocene
Cavolinia tridentata	Shibata, Ishigaki (1981)	Kiwada Formation	Boso Peninsula	early Pleistocene	Early Pleistocene
Cavolinia tridentata	Shibata (1986)	Kiwada Formation	Boso Peninsula	early Pleistocene	Early Pleistocene
Cavolinia tridentata	Shibata (1986)	Kiwada Formation	Boso Peninsula	early Pleistocene	Early Pleistocene
Cavolinia uncinata	Shibata, Ishigaki (1981)	Kiwada Formation	Boso Peninsula	early Pleistocene	Early Pleistocene
Cavolinia uncinata	Shibata (1986)	Kiwada Formation	Boso Peninsula	early Pleistocene	Early Pleistocene
Clio balantium	Shibata (1986)	Kiwada Formation	Boso Peninsula	early Pleistocene	Early Pleistocene
Clio cuspidata	Shibata (1986)	Kiwada Formation	Boso Peninsula	early Pleistocene	Early Pleistocene
Clio cuspidata	Shibata, Ishigaki (1981)	Kiwada Formation	Boso Peninsula	early Pleistocene	Early Pleistocene
Clio pyramidata	Shibata, Ishigaki (1981)	Kiwada Formation	Boso Peninsula	early Pleistocene	Early Pleistocene
Clio pyramidata	Shibata, Ishigaki (1981)	Kiwada Formation	Boso Peninsula	early Pleistocene	Early Pleistocene
Clio pyramidata	Shibata (1986)	Kiwada Formation	Boso Peninsula	early Pleistocene	Early Pleistocene
Creseis virgula	Shibata, Ishigaki (1981)	Kiwada Formation	Boso Peninsula	early Pleistocene	Early Pleistocene
Creseis virgula	Shibata (1986)	Kiwada Formation	Boso Peninsula	early Pleistocene	Early Pleistocene
Diacria quadridentata	Shibata, Ishigaki (1981)	Kiwada Formation	Boso Peninsula	early Pleistocene	Early Pleistocene
Diacria quadridentata	Shibata (1986)	Kiwada Formation	Boso Peninsula	early Pleistocene	Early Pleistocene
Diacria trispinosa	Shibata, Ishigaki (1981)	Kiwada Formation	Boso Peninsula	early Pleistocene	Early Pleistocene
Diacria trispinosa	Shibata (1986)	Kiwada Formation	Boso Peninsula	early Pleistocene	Early Pleistocene
Diacria trispinosa	Shibata (1986)	Kiwada Formation	Boso Peninsula	early Pleistocene	Early Pleistocene
Hyalocylis striata	Shibata, Ishigaki (1981)	Kiwada Formation	Boso Peninsula	early Pleistocene	Early Pleistocene
Hyalocylis striata	Shibata (1986)	Kiwada Formation	Boso Peninsula	early Pleistocene	Early Pleistocene
Limacina inflata	Shibata, Ishigaki (1981)	Kiwada Formation	Boso Peninsula	early Pleistocene	Early Pleistocene
Limacina sp.	Shibata, Ishigaki (1981)	Kiwada Formation	Boso Peninsula	early Pleistocene	Early Pleistocene
Limacina trochiformis	Shibata (1986)	Kiwada Formation	Boso Peninsula	early Pleistocene	Early Pleistocene
Limacina trochiformis	Shibata, Ishigaki (1981)	Kiwada Formation	Boso Peninsula	early Pleistocene	Early Pleistocene
Styliola subula	Shibata (1986)	Kiwada Formation	Boso Peninsula	early Pleistocene	Early Pleistocene
Styliola subula	Shibata, Ishigaki (1981)	Kiwada Formation	Boso Peninsula	early Pleistocene	Early Pleistocene
Atlanta sp.	Shibata (1986)	Kokumoto Formation	Boso Peninsula	Pleistocene (MIS 21-18)	Early Pleistocene
Atlanta sp.	Shibata, Ishigaki (1981)	Kokumoto Formation	Boso Peninsula	Pleistocene (MIS 21-18)	Early Pleistocene
Carinaria galea	Shibata (1986)	Kokumoto Formation	Boso Peninsula	Pleistocene (MIS 21-18)	Early Pleistocene
Carinaria galea	Shibata, Ishigaki (1981)	Kokumoto Formation	Boso Peninsula	Pleistocene (MIS 21-18)	Early Pleistocene
Cavolinia inflexa	Shibata, Ishigaki (1981)	Kokumoto Formation	Boso Peninsula	Pleistocene (MIS 21-18)	Early Pleistocene
Cavolinia inflexa	Shibata (1986)	Kokumoto Formation	Boso Peninsula	Pleistocene (MIS 21-18)	Early Pleistocene
Cavolinia longirostris	Shibata, Ishigaki (1981)	Kokumoto Formation	Boso Peninsula	Pleistocene (MIS 21-18)	Early Pleistocene
Cavolinia longirostris	Shibata (1986)	Kokumoto Formation	Boso Peninsula	Pleistocene (MIS 21-18)	Early Pleistocene
Cavolinia tridentata	Shibata, Ishigaki (1981)	Kokumoto Formation	Boso Peninsula	Pleistocene (MIS 21-18)	Early Pleistocene
Cavolinia tridentata	Shibata (1986)	Kokumoto Formation	Boso Peninsula	Pleistocene (MIS 21-18)	Early Pleistocene
Cavolinia uncinata	Shibata, Ishigaki (1981)	Kokumoto Formation	Boso Peninsula	Pleistocene (MIS 21-18)	Early Pleistocene
Cavolinia uncinata	Shibata (1986)	Kokumoto Formation	Boso Peninsula	Pleistocene (MIS 21-18)	Early Pleistocene
Clio balantium	Shibata (1986)	Kokumoto Formation	Boso Peninsula	Pleistocene (MIS 21-18)	Early Pleistocene
Clio balantium	Shibata, Ishigaki (1981)	Kokumoto Formation	Boso Peninsula	Pleistocene (MIS 21-18)	Early Pleistocene
Clio pyramidata	Shibata, Ishigaki (1981)	Kokumoto Formation	Boso Peninsula	Pleistocene (MIS 21-18)	Early Pleistocene
Clio pyramidata	Shibata (1986)	Kokumoto Formation	Boso Peninsula	Pleistocene (MIS 21-18)	Early Pleistocene
Cuvierina columnella	Shibata (1986)	Kokumoto Formation	Boso Peninsula	Pleistocene (MIS 21-18)	Early Pleistocene
Diacria trispinosa	Shibata, Ishigaki (1981)	Kokumoto Formation	Boso Peninsula	Pleistocene (MIS 21-18)	Early Pleistocene
Diacria trispinosa	Shibata (1986)	Kokumoto Formation	Boso Peninsula	Pleistocene (MIS 21-18)	Early Pleistocene
Diacria trispinosa	Shibata (1986)	Kokumoto Formation	Boso Peninsula	Pleistocene (MIS 21-18)	Early Pleistocene
Hyalocylis striata	Shibata, Ishigaki (1981)	Kokumoto Formation	Boso Peninsula	Pleistocene (MIS 21-18)	Early Pleistocene
Hyalocylis striata	Shibata (1986)	Kokumoto Formation	Boso Peninsula	Pleistocene (MIS 21-18)	Early Pleistocene
Limacina inflata	Shibata (1986)	Kokumoto Formation	Boso Peninsula	Pleistocene (MIS 21-18)	Early Pleistocene
Atlanta sp. 1	Shibata, Ishigaki (1981)	Lower Kakegawa Formation (Tenno Sand Member)	Kamiyashiki, Kakegawa City	Pliocene - early Pleistocene	Early Pleistocene
Atlanta sp. 1	Shibata, Ishigaki (1981)	Lower Kakegawa Formation (Tenno Sand Member)	Kamiyashiki, Kakegawa City	Pliocene - early Pleistocene	Early Pleistocene
Cavolinia inflexa	Shibata, Ishigaki (1981)	Lower Kakegawa Formation (Tenno Sand Member)	Kamiyashiki, Kakegawa City	Pliocene - early Pleistocene	Early Pleistocene
Cavolinia longirostris	Shibata, Ishigaki (1981)	Lower Kakegawa Formation (Tenno Sand Member)	Kamiyashiki, Kakegawa City	Pliocene - early Pleistocene	Early Pleistocene
Cavolinia longirostris f. longirostris	Shibata, Ishigaki (1981)	Lower Kakegawa Formation (Tenno Sand Member)	Kamiyashiki, Kakegawa City	Pliocene - early Pleistocene	Early Pleistocene
Cavolinia sp.	Shibata, Ishigaki (1981)	Lower Kakegawa Formation (Tenno Sand Member)	Kamiyashiki, Kakegawa City	Pliocene - early Pleistocene	Early Pleistocene
Cavolinia tridentata	Shibata, Ishigaki (1981)	Lower Kakegawa Formation (Tenno Sand Member)	Kamiyashiki, Kakegawa City	Pliocene - early Pleistocene	Early Pleistocene
Cavolinia tridentata	Shibata, Ishigaki (1981)	Lower Kakegawa Formation (Tenno Sand Member)	Kamiyashiki, Kakegawa City	Pliocene - early Pleistocene	Early Pleistocene
Cavolinia tridentata	Shibata, Ishigaki (1981)	Lower Kakegawa Formation (Tenno Sand Member)	Kamiyashiki, Kakegawa City	Pliocene - early Pleistocene	Early Pleistocene
Cavolinia tridentata	Shibata, Ishigaki (1981)	Lower Kakegawa Formation (Tenno Sand Member)	Kamiyashiki, Kakegawa City	Pliocene - early Pleistocene	Early Pleistocene
Clio pyramidata	Shibata, Ishigaki (1981)	Lower Kakegawa Formation (Tenno Sand Member)	Kamiyashiki, Kakegawa City	Pliocene - early Pleistocene	Early Pleistocene
Clio pyramidata	Shibata, Ishigaki (1981)	Lower Kakegawa Formation (Tenno Sand Member)	Kamiyashiki, Kakegawa City	Pliocene - early Pleistocene	Early Pleistocene
Clio recurva	Shibata, Ishigaki (1981)	Lower Kakegawa Formation (Tenno Sand Member)	Kamiyashiki, Kakegawa City	Pliocene - early Pleistocene	Early Pleistocene
Clio recurva	Shibata, Ishigaki (1981)	Lower Kakegawa Formation (Tenno Sand Member)	Kamiyashiki, Kakegawa City	Pliocene - early Pleistocene	Early Pleistocene
Clio recurva	Shibata, Ishigaki (1981)	Lower Kakegawa Formation (Tenno Sand Member)	Kamiyashiki, Kakegawa City	Pliocene - early Pleistocene	Early Pleistocene
Styliola subula	Shibata, Ishigaki (1981)	Lower Kakegawa Formation (Tenno Sand Member)	Kamiyashiki, Kakegawa City	Pliocene - early Pleistocene	Early Pleistocene
Styliola subula	Shibata, Ishigaki (1981)	Lower Kakegawa Formation (Tenno Sand Member)	Kamiyashiki, Kakegawa City	Pliocene - early Pleistocene	Early Pleistocene
Atlanta sp.	Shibata (1986)	Mandano Formation	Boso Peninsula	Pleistocene
Atlanta sp.	Shibata, Ishigaki (1981)	Mandano Formation	Boso Peninsula	Pleistocene
Cavolinia gibbosa	Shibata (1986)	Mandano Formation	Boso Peninsula	Pleistocene
Cavolinia gibbosa	Shibata, Ishigaki (1981)	Mandano Formation	Boso Peninsula	Pleistocene
Cavolinia inflexa	Shibata, Ishigaki (1981)	Mandano Formation	Boso Peninsula	Pleistocene
Cavolinia inflexa	Shibata (1986)	Mandano Formation	Boso Peninsula	Pleistocene
Cavolinia longirostris	Shibata, Ishigaki (1981)	Mandano Formation	Boso Peninsula	Pleistocene
Cavolinia longirostris	Shibata (1986)	Mandano Formation	Boso Peninsula	Pleistocene
Cavolinia tridentata	Shibata, Ishigaki (1981)	Mandano Formation	Boso Peninsula	Pleistocene
Cavolinia tridentata	Shibata (1986)	Mandano Formation	Boso Peninsula	Pleistocene
Clio pyramidata	Shibata, Ishigaki (1981)	Mandano Formation	Boso Peninsula	Pleistocene
Clio pyramidata	Shibata (1986)	Mandano Formation	Boso Peninsula	Pleistocene
Cuvierina columnella	Shibata (1986)	Mandano Formation	Boso Peninsula	Pleistocene
Cuvierina columnella	Shibata, Ishigaki (1981)	Mandano Formation	Boso Peninsula	Pleistocene
Diacria trispinosa	Shibata, Ishigaki (1981)	Mandano Formation	Boso Peninsula	Pleistocene
Diacria trispinosa	Shibata (1986)	Mandano Formation	Boso Peninsula	Pleistocene
Styliola subula	Shibata (1986)	Mandano Formation	Boso Peninsula	Pleistocene
Styliola subula	Shibata, Ishigaki (1981)	Mandano Formation	Boso Peninsula	Pleistocene
Creseis virgula	Shibata (1986)	Omma Sandstone Member, Onma Sandstone Member		early Pleistocene (2.02 - 0.99 Ma)	Early Pleistocene
Cuvierina columnella	Shibata (1986)	Omma Sandstone Member, Onma Sandstone Member		early Pleistocene (2.02 - 0.99 Ma)	Early Pleistocene
Hyalocylis striata	Shibata (1986)	Omma Sandstone Member, Onma Sandstone Member		early Pleistocene (2.02 - 0.99 Ma)	Early Pleistocene
Cavolinia globulosa	Shibata, Ishigaki (1981)	Otadai Formation	Boso Peninsula	Pleistocene (MIS 33 - 27)	Early Pleistocene
Cavolinia globulosa	Shibata (1986)	Otadai Formation	Boso Peninsula	Pleistocene (MIS 33 - 27)	Early Pleistocene
Cavolinia inflexa	Shibata, Ishigaki (1981)	Otadai Formation	Boso Peninsula	Pleistocene (MIS 33 - 27)	Early Pleistocene
Cavolinia inflexa	Shibata (1986)	Otadai Formation	Boso Peninsula	Pleistocene (MIS 33 - 27)	Early Pleistocene
Cavolinia longirostris	Shibata, Ishigaki (1981)	Otadai Formation	Boso Peninsula	Pleistocene (MIS 33 - 27)	Early Pleistocene
Cavolinia longirostris	Shibata (1986)	Otadai Formation	Boso Peninsula	Pleistocene (MIS 33 - 27)	Early Pleistocene
Cavolinia tridentata	Shibata, Ishigaki (1981)	Otadai Formation	Boso Peninsula	Pleistocene (MIS 33 - 27)	Early Pleistocene
Cavolinia tridentata	Shibata (1986)	Otadai Formation	Boso Peninsula	Pleistocene (MIS 33 - 27)	Early Pleistocene
Cavolinia uncinata	Shibata, Ishigaki (1981)	Otadai Formation	Boso Peninsula	Pleistocene (MIS 33 - 27)	Early Pleistocene
Cavolinia uncinata	Shibata (1986)	Otadai Formation	Boso Peninsula	Pleistocene (MIS 33 - 27)	Early Pleistocene
Clio pyramidata	Shibata (1986)	Otadai Formation	Boso Peninsula	Pleistocene (MIS 33 - 27)	Early Pleistocene
Clio pyramidata	Shibata, Ishigaki (1981)	Otadai Formation	Boso Peninsula	Pleistocene (MIS 33 - 27)	Early Pleistocene
Creseis acicula	Shibata, Ishigaki (1981)	Otadai Formation	Boso Peninsula	Pleistocene (MIS 33 - 27)	Early Pleistocene
Creseis acicula	Shibata (1986)	Otadai Formation	Boso Peninsula	Pleistocene (MIS 33 - 27)	Early Pleistocene
Creseis virgula	Shibata, Ishigaki (1981)	Otadai Formation	Boso Peninsula	Pleistocene (MIS 33 - 27)	Early Pleistocene
Creseis virgula	Shibata (1986)	Otadai Formation	Boso Peninsula	Pleistocene (MIS 33 - 27)	Early Pleistocene
Cuvierina columnella	Shibata (1986)	Otadai Formation	Boso Peninsula	Pleistocene (MIS 33 - 27)	Early Pleistocene
Cuvierina columnella	Shibata, Ishigaki (1981)	Otadai Formation	Boso Peninsula	Pleistocene (MIS 33 - 27)	Early Pleistocene
Diacria quadridentata	Shibata, Ishigaki (1981)	Otadai Formation	Boso Peninsula	Pleistocene (MIS 33 - 27)	Early Pleistocene
Diacria quadridentata	Shibata (1986)	Otadai Formation	Boso Peninsula	Pleistocene (MIS 33 - 27)	Early Pleistocene
Diacria trispinosa	Shibata, Ishigaki (1981)	Otadai Formation	Boso Peninsula	Pleistocene (MIS 33 - 27)	Early Pleistocene
Diacria trispinosa	Shibata (1986)	Otadai Formation	Boso Peninsula	Pleistocene (MIS 33 - 27)	Early Pleistocene
Hyalocylis striata	Shibata, Ishigaki (1981)	Otadai Formation	Boso Peninsula	Pleistocene (MIS 33 - 27)	Early Pleistocene
Hyalocylis striata	Shibata (1986)	Otadai Formation	Boso Peninsula	Pleistocene (MIS 33 - 27)	Early Pleistocene
Limacina inflata	Shibata, Ishigaki (1981)	Otadai Formation	Boso Peninsula	Pleistocene (MIS 33 - 27)	Early Pleistocene
Limacina inflata	Shibata (1986)	Otadai Formation	Boso Peninsula	Pleistocene (MIS 33 - 27)	Early Pleistocene
Limacina sp.	Shibata, Ishigaki (1981)	Otadai Formation	Boso Peninsula	Pleistocene (MIS 33 - 27)	Early Pleistocene
Limacina trochiformis	Shibata, Ishigaki (1981)	Otadai Formation	Boso Peninsula	Pleistocene (MIS 33 - 27)	Early Pleistocene
Limacina trochiformis	Shibata (1986)	Otadai Formation	Boso Peninsula	Pleistocene (MIS 33 - 27)	Early Pleistocene
Atlanta okinawana	Noda (1972)	Shinzato Formation	Okinawa District	late Pliocene - early Pleistocene	Early Pleistocene
Cavolinia okinawana	Noda (1972)	Shinzato Formation	Okinawa District	late Pliocene - early Pleistocene	Early Pleistocene
Cavolinia telemus	Noda (1972)	Shinzato Formation	Okinawa District	late Pliocene - early Pleistocene	Early Pleistocene
Cleodora okinawana	Noda (1972)	Shinzato Formation	Okinawa District	late Pliocene - early Pleistocene	Early Pleistocene
Creseis acicula	Noda (1972)	Shinzato Formation	Okinawa District	late Pliocene - early Pleistocene	Early Pleistocene
Diacria bisulcata	Noda (1972)	Shinzato Formation	Okinawa District	late Pliocene - early Pleistocene	Early Pleistocene
Hyalocylis striata	Noda (1972)	Shinzato Formation	Okinawa District	late Pliocene - early Pleistocene	Early Pleistocene
Cavolinia longirostris	Shibata, Ishigaki (1981)	Soga Formation	Kakegawa, Shizuoka Prefecture	Pliocene - early Pleistocene	Early Pleistocene
Cavolinia longirostris	Shibata (1984)	Soga Formation	Kakegawa, Shizuoka Prefecture	Pliocene - early Pleistocene	Early Pleistocene
Cavolinia tridentata	Shibata, Ishigaki (1981)	Soga Formation	Kakegawa, Shizuoka Prefecture	Pliocene - early Pleistocene	Early Pleistocene
Cavolinia tridentata	Shibata (1984)	Soga Formation	Kakegawa, Shizuoka Prefecture	Pliocene - early Pleistocene	Early Pleistocene
Diacria trispinosa	Shibata, Ishigaki (1981)	Soga Formation	Kakegawa, Shizuoka Prefecture	Pliocene - early Pleistocene	Early Pleistocene
Diacria trispinosa	Shibata (1984)	Soga Formation	Kakegawa, Shizuoka Prefecture	Pliocene - early Pleistocene	Early Pleistocene
Atlanta sp.	Shibata (1986)	Umegase Formation	Boso Peninsula	Pleistocene, 1.21 - 0.78 Ma (correlated Kamo Formation)	Early Pleistocene
Atlanta sp.	Shibata, Ishigaki (1981)	Umegase Formation	Boso Peninsula	Pleistocene, 1.21 - 0.78 Ma (correlated Kamo Formation)	Early Pleistocene
Carinaria galea	Shibata (1986)	Umegase Formation	Boso Peninsula	Pleistocene, 1.21 - 0.78 Ma (correlated Kamo Formation)	Early Pleistocene
Carinaria galea	Shibata, Ishigaki (1981)	Umegase Formation	Boso Peninsula	Pleistocene, 1.21 - 0.78 Ma (correlated Kamo Formation)	Early Pleistocene
Cavolinia inflexa	Shibata, Ishigaki (1981)	Umegase Formation	Boso Peninsula	Pleistocene, 1.21 - 0.78 Ma (correlated Kamo Formation)	Early Pleistocene
Cavolinia inflexa	Shibata (1986)	Umegase Formation	Boso Peninsula	Pleistocene, 1.21 - 0.78 Ma (correlated Kamo Formation)	Early Pleistocene
Cavolinia longirostris	Shibata, Ishigaki (1981)	Umegase Formation	Boso Peninsula	Pleistocene, 1.21 - 0.78 Ma (correlated Kamo Formation)	Early Pleistocene
Cavolinia longirostris	Shibata (1986)	Umegase Formation	Boso Peninsula	Pleistocene, 1.21 - 0.78 Ma (correlated Kamo Formation)	Early Pleistocene
Cavolinia tridentata	Shibata, Ishigaki (1981)	Umegase Formation	Boso Peninsula	Pleistocene, 1.21 - 0.78 Ma (correlated Kamo Formation)	Early Pleistocene
Cavolinia tridentata	Shibata, Ishigaki (1981)	Umegase Formation	Boso Peninsula	Pleistocene, 1.21 - 0.78 Ma (correlated Kamo Formation)	Early Pleistocene
Cavolinia tridentata	Shibata (1986)	Umegase Formation	Boso Peninsula	Pleistocene, 1.21 - 0.78 Ma (correlated Kamo Formation)	Early Pleistocene
Cavolinia tridentata	Shibata (1986)	Umegase Formation	Boso Peninsula	Pleistocene, 1.21 - 0.78 Ma (correlated Kamo Formation)	Early Pleistocene
Clio balantium	Shibata, Ishigaki (1981)	Umegase Formation	Boso Peninsula	Pleistocene, 1.21 - 0.78 Ma (correlated Kamo Formation)	Early Pleistocene
Clio balantium	Shibata (1986)	Umegase Formation	Boso Peninsula	Pleistocene, 1.21 - 0.78 Ma (correlated Kamo Formation)	Early Pleistocene
Clio pyramidata	Shibata (1986)	Umegase Formation	Boso Peninsula	Pleistocene, 1.21 - 0.78 Ma (correlated Kamo Formation)	Early Pleistocene
Clio pyramidata	Shibata, Ishigaki (1981)	Umegase Formation	Boso Peninsula	Pleistocene, 1.21 - 0.78 Ma (correlated Kamo Formation)	Early Pleistocene
Creseis acicula	Shibata (1986)	Umegase Formation	Boso Peninsula	Pleistocene, 1.21 - 0.78 Ma (correlated Kamo Formation)	Early Pleistocene
Diacria quadridentata	Shibata (1986)	Umegase Formation	Boso Peninsula	Pleistocene, 1.21 - 0.78 Ma (correlated Kamo Formation)	Early Pleistocene
Diacria quadridentata	Shibata, Ishigaki (1981)	Umegase Formation	Boso Peninsula	Pleistocene, 1.21 - 0.78 Ma (correlated Kamo Formation)	Early Pleistocene
Diacria trispinosa	Shibata, Ishigaki (1981)	Umegase Formation	Boso Peninsula	Pleistocene, 1.21 - 0.78 Ma (correlated Kamo Formation)	Early Pleistocene
Diacria trispinosa	Shibata (1986)	Umegase Formation	Boso Peninsula	Pleistocene, 1.21 - 0.78 Ma (correlated Kamo Formation)	Early Pleistocene
Diacria trispinosa	Shibata (1986)	Umegase Formation	Boso Peninsula	Pleistocene, 1.21 - 0.78 Ma (correlated Kamo Formation)	Early Pleistocene
Limacina inflata	Shibata (1986)	Umegase Formation	Boso Peninsula	Pleistocene, 1.21 - 0.78 Ma (correlated Kamo Formation)	Early Pleistocene
Limacina sp.	Shibata, Ishigaki (1981)	Umegase Formation	Boso Peninsula	Pleistocene, 1.21 - 0.78 Ma (correlated Kamo Formation)	Early Pleistocene
Limacina trochiformis	Shibata (1986)	Umegase Formation	Boso Peninsula	Pleistocene, 1.21 - 0.78 Ma (correlated Kamo Formation)	Early Pleistocene
Styliola subula	Shibata (1986)	Umegase Formation	Boso Peninsula	Pleistocene, 1.21 - 0.78 Ma (correlated Kamo Formation)	Early Pleistocene
Styliola subula	Shibata, Ishigaki (1981)	Umegase Formation	Boso Peninsula	Pleistocene, 1.21 - 0.78 Ma (correlated Kamo Formation)	Early Pleistocene
Atlanta sp. 1	Shibata, Ishigaki (1981)	Upper Kakegawa Formation (Hijikata Mud Member)	Shizuoka pref.	Pliocene - early Pleistocene	Early Pleistocene
Atlanta sp. 1	Shibata, Ishigaki (1981)	Upper Kakegawa Formation (Hijikata Mud Member)	Shizuoka pref.	Pliocene - early Pleistocene	Early Pleistocene
Carinaria cfr. lamaecki	Shibata, Ishigaki (1981)	Upper Kakegawa Formation (Hijikata Mud Member)	Shizuoka pref.	Pliocene - early Pleistocene	Early Pleistocene
Carinaria sp.	Shibata, Ishigaki (1981)	Upper Kakegawa Formation (Hijikata Mud Member)	Shizuoka pref.	Pliocene - early Pleistocene	Early Pleistocene
Cavolinia inflexa	Shibata, Ishigaki (1981)	Upper Kakegawa Formation (Hijikata Mud Member)	Shizuoka pref.	Pliocene - early Pleistocene	Early Pleistocene
Cavolinia longirostris	Shibata, Ishigaki (1981)	Upper Kakegawa Formation (Hijikata Mud Member)	Shizuoka pref.	Pliocene - early Pleistocene	Early Pleistocene
Cavolinia longirostris	Shibata, Ishigaki (1981)	Upper Kakegawa Formation (Hijikata Mud Member)	Shizuoka pref.	Pliocene - early Pleistocene	Early Pleistocene
Cavolinia longirostris f. longirostris	Shibata, Ishigaki (1981)	Upper Kakegawa Formation (Hijikata Mud Member)	Shizuoka pref.	Pliocene - early Pleistocene	Early Pleistocene
Cavolinia tridentata	Shibata, Ishigaki (1981)	Upper Kakegawa Formation (Hijikata Mud Member)	Shizuoka pref.	Pliocene - early Pleistocene	Early Pleistocene
Cavolinia tridentata	Shibata, Ishigaki (1981)	Upper Kakegawa Formation (Hijikata Mud Member)	Shizuoka pref.	Pliocene - early Pleistocene	Early Pleistocene
Cavolinia tridentata	Shibata, Ishigaki (1981)	Upper Kakegawa Formation (Hijikata Mud Member)	Shizuoka pref.	Pliocene - early Pleistocene	Early Pleistocene
Clio pyramidata	Shibata, Ishigaki (1981)	Upper Kakegawa Formation (Hijikata Mud Member)	Shizuoka pref.	Pliocene - early Pleistocene	Early Pleistocene
Clio pyramidata	Shibata, Ishigaki (1981)	Upper Kakegawa Formation (Hijikata Mud Member)	Shizuoka pref.	Pliocene - early Pleistocene	Early Pleistocene
Clio pyramidata	Shibata, Ishigaki (1981)	Upper Kakegawa Formation (Hijikata Mud Member)	Shizuoka pref.	Pliocene - early Pleistocene	Early Pleistocene
Clio recurva	Shibata, Ishigaki (1981)	Upper Kakegawa Formation (Hijikata Mud Member)	Shizuoka pref.	Pliocene - early Pleistocene	Early Pleistocene
Clio recurva	Shibata, Ishigaki (1981)	Upper Kakegawa Formation (Hijikata Mud Member)	Shizuoka pref.	Pliocene - early Pleistocene	Early Pleistocene
Diacria trispinosa	Shibata, Ishigaki (1981)	Upper Kakegawa Formation (Hijikata Mud Member)	Shizuoka pref.	Pliocene - early Pleistocene	Early Pleistocene
Diacria trispinosa	Shibata, Ishigaki (1981)	Upper Kakegawa Formation (Hijikata Mud Member)	Shizuoka pref.	Pliocene - early Pleistocene	Early Pleistocene
Diacria trispinosa	Shibata, Ishigaki (1981)	Upper Kakegawa Formation (Hijikata Mud Member)	Shizuoka pref.	Pliocene - early Pleistocene	Early Pleistocene
Diacria trispinosa	Shibata, Ishigaki (1981)	Upper Kakegawa Formation (Hijikata Mud Member)	Shizuoka pref.	Pliocene - early Pleistocene	Early Pleistocene
Atlanta peronii	Shibata (1984)	Upper Kakegawa Formation (Hosoya Tuffaceous Silt Member)	Shizuoka pref.	Pliocene - early Pleistocene	Early Pleistocene
Atlanta sp.	Shibata (1984)	Upper Kakegawa Formation (Hosoya Tuffaceous Silt Member)	Shizuoka pref.	Pliocene - early Pleistocene	Early Pleistocene
Atlanta sp. 1	Shibata, Ishigaki (1981)	Upper Kakegawa Formation (Hosoya Tuffaceous Silt Member)	Shizuoka pref.	Pliocene - early Pleistocene	Early Pleistocene
Atlanta sp. 1	Shibata, Ishigaki (1981)	Upper Kakegawa Formation (Hosoya Tuffaceous Silt Member)	Shizuoka pref.	Pliocene - early Pleistocene	Early Pleistocene
Carinaria galea	Shibata (1984)	Upper Kakegawa Formation (Hosoya Tuffaceous Silt Member)	Shizuoka pref.	Pliocene - early Pleistocene	Early Pleistocene
Cavolinia globulosa	Shibata (1984)	Upper Kakegawa Formation (Hosoya Tuffaceous Silt Member)	Shizuoka pref.	Pliocene - early Pleistocene	Early Pleistocene
Cavolinia inflexa	Shibata (1984)	Upper Kakegawa Formation (Hosoya Tuffaceous Silt Member)	Shizuoka pref.	Pliocene - early Pleistocene	Early Pleistocene
Cavolinia inflexa	Shibata, Ishigaki (1981)	Upper Kakegawa Formation (Hosoya Tuffaceous Silt Member)	Shizuoka pref.	Pliocene - early Pleistocene	Early Pleistocene
Cavolinia longirostris	Shibata (1984)	Upper Kakegawa Formation (Hosoya Tuffaceous Silt Member)	Shizuoka pref.	Pliocene - early Pleistocene	Early Pleistocene
Cavolinia longirostris	Shibata (1984)	Upper Kakegawa Formation (Hosoya Tuffaceous Silt Member)	Shizuoka pref.	Pliocene - early Pleistocene	Early Pleistocene
Cavolinia longirostris	Shibata, Ishigaki (1981)	Upper Kakegawa Formation (Hosoya Tuffaceous Silt Member)	Shizuoka pref.	Pliocene - early Pleistocene	Early Pleistocene
Cavolinia longirostris f. longirostris	Shibata, Ishigaki (1981)	Upper Kakegawa Formation (Hosoya Tuffaceous Silt Member)	Shizuoka pref.	Pliocene - early Pleistocene	Early Pleistocene
Cavolinia sp.	Shibata, Ishigaki (1981)	Upper Kakegawa Formation (Hosoya Tuffaceous Silt Member)	Shizuoka pref.	Pliocene - early Pleistocene	Early Pleistocene
Cavolinia tridentata	Shibata, Ishigaki (1981)	Upper Kakegawa Formation (Hosoya Tuffaceous Silt Member)	Shizuoka pref.	Pliocene - early Pleistocene	Early Pleistocene
Cavolinia tridentata	Shibata (1984)	Upper Kakegawa Formation (Hosoya Tuffaceous Silt Member)	Shizuoka pref.	Pliocene - early Pleistocene	Early Pleistocene
Cavolinia tridentata	Shibata, Ishigaki (1981)	Upper Kakegawa Formation (Hosoya Tuffaceous Silt Member)	Shizuoka pref.	Pliocene - early Pleistocene	Early Pleistocene
Cavolinia tridentata	Shibata, Ishigaki (1981)	Upper Kakegawa Formation (Hosoya Tuffaceous Silt Member)	Shizuoka pref.	Pliocene - early Pleistocene	Early Pleistocene
Cavolinia uncinata	Shibata (1984)	Upper Kakegawa Formation (Hosoya Tuffaceous Silt Member)	Shizuoka pref.	Pliocene - early Pleistocene	Early Pleistocene
Clio balantium	Shibata (1984)	Upper Kakegawa Formation (Hosoya Tuffaceous Silt Member)	Shizuoka pref.	Pliocene - early Pleistocene	Early Pleistocene
Clio cuspidata	Shibata (1984)	Upper Kakegawa Formation (Hosoya Tuffaceous Silt Member)	Shizuoka pref.	Pliocene - early Pleistocene	Early Pleistocene
Clio pyramidata	Shibata, Ishigaki (1981)	Upper Kakegawa Formation (Hosoya Tuffaceous Silt Member)	Shizuoka pref.	Pliocene - early Pleistocene	Early Pleistocene
Clio pyramidata	Shibata (1984)	Upper Kakegawa Formation (Hosoya Tuffaceous Silt Member)	Shizuoka pref.	Pliocene - early Pleistocene	Early Pleistocene
Clio pyramidata	Shibata, Ishigaki (1981)	Upper Kakegawa Formation (Hosoya Tuffaceous Silt Member)	Shizuoka pref.	Pliocene - early Pleistocene	Early Pleistocene
Clio pyramidata	Shibata, Ishigaki (1981)	Upper Kakegawa Formation (Hosoya Tuffaceous Silt Member)	Shizuoka pref.	Pliocene - early Pleistocene	Early Pleistocene
Clio recurva	Shibata, Ishigaki (1981)	Upper Kakegawa Formation (Hosoya Tuffaceous Silt Member)	Shizuoka pref.	Pliocene - early Pleistocene	Early Pleistocene
Clio recurva	Shibata, Ishigaki (1981)	Upper Kakegawa Formation (Hosoya Tuffaceous Silt Member)	Shizuoka pref.	Pliocene - early Pleistocene	Early Pleistocene
Creseis acicula	Shibata (1984)	Upper Kakegawa Formation (Hosoya Tuffaceous Silt Member)	Shizuoka pref.	Pliocene - early Pleistocene	Early Pleistocene
Cuvierina columnella	Shibata (1984)	Upper Kakegawa Formation (Hosoya Tuffaceous Silt Member)	Shizuoka pref.	Pliocene - early Pleistocene	Early Pleistocene
Diacria digitata	Shibata (1984)	Upper Kakegawa Formation (Hosoya Tuffaceous Silt Member)	Shizuoka pref.	Pliocene - early Pleistocene	Early Pleistocene
Diacria trispinosa	Shibata, Ishigaki (1981)	Upper Kakegawa Formation (Hosoya Tuffaceous Silt Member)	Shizuoka pref.	Pliocene - early Pleistocene	Early Pleistocene
Diacria trispinosa	Shibata (1984)	Upper Kakegawa Formation (Hosoya Tuffaceous Silt Member)	Shizuoka pref.	Pliocene - early Pleistocene	Early Pleistocene
Diacria trispinosa	Shibata, Ishigaki (1981)	Upper Kakegawa Formation (Hosoya Tuffaceous Silt Member)	Shizuoka pref.	Pliocene - early Pleistocene	Early Pleistocene
Hyalocylis striata	Shibata, Ishigaki (1981)	Upper Kakegawa Formation (Hosoya Tuffaceous Silt Member)	Shizuoka pref.	Pliocene - early Pleistocene	Early Pleistocene
Hyalocylis striata	Shibata (1984)	Upper Kakegawa Formation (Hosoya Tuffaceous Silt Member)	Shizuoka pref.	Pliocene - early Pleistocene	Early Pleistocene
Hyalocylis striata	Shibata, Ishigaki (1981)	Upper Kakegawa Formation (Hosoya Tuffaceous Silt Member)	Shizuoka pref.	Pliocene - early Pleistocene	Early Pleistocene
Limacina inflata	Shibata (1984)	Upper Kakegawa Formation (Hosoya Tuffaceous Silt Member)	Shizuoka pref.	Pliocene - early Pleistocene	Early Pleistocene
Protatlanta kakegawaensis	Shibata (1984)	Upper Kakegawa Formation (Hosoya Tuffaceous Silt Member)	Shizuoka pref.	Pliocene - early Pleistocene	Early Pleistocene
Styliola subula	Shibata, Ishigaki (1981)	Upper Kakegawa Formation (Hosoya Tuffaceous Silt Member)	Shizuoka pref.	Pliocene - early Pleistocene	Early Pleistocene
Styliola subula	Shibata (1984)	Upper Kakegawa Formation (Hosoya Tuffaceous Silt Member)	Shizuoka pref.	Pliocene - early Pleistocene	Early Pleistocene
Styliola subula	Shibata, Ishigaki (1981)	Upper Kakegawa Formation (Hosoya Tuffaceous Silt Member)	Shizuoka pref.	Pliocene - early Pleistocene	Early Pleistocene
Atlanta lesueuri	Shibata, Ishigaki (1981)	Upper Kakegawa Formation (Nango Sand Mud Alternation Member)	Shizuoka pref.	Pliocene - early Pleistocene	Early Pleistocene
Atlanta sp. 1	Shibata, Ishigaki (1981)	Upper Kakegawa Formation (Nango Sand Mud Alternation Member)	Shizuoka pref.	Pliocene - early Pleistocene	Early Pleistocene
Carinaria sp.	Shibata, Ishigaki (1981)	Upper Kakegawa Formation (Nango Sand Mud Alternation Member)	Shizuoka pref.	Pliocene - early Pleistocene	Early Pleistocene
Cavolinia globulosa	Shibata, Ishigaki (1981)	Upper Kakegawa Formation (Nango Sand Mud Alternation Member)	Shizuoka pref.	Pliocene - early Pleistocene	Early Pleistocene
Cavolinia inflexa	Shibata, Ishigaki (1981)	Upper Kakegawa Formation (Nango Sand Mud Alternation Member)	Shizuoka pref.	Pliocene - early Pleistocene	Early Pleistocene
Cavolinia longirostris	Shibata, Ishigaki (1981)	Upper Kakegawa Formation (Nango Sand Mud Alternation Member)	Shizuoka pref.	Pliocene - early Pleistocene	Early Pleistocene
Cavolinia tridentata	Shibata, Ishigaki (1981)	Upper Kakegawa Formation (Nango Sand Mud Alternation Member)	Shizuoka pref.	Pliocene - early Pleistocene	Early Pleistocene
Clio pyramidata	Shibata, Ishigaki (1981)	Upper Kakegawa Formation (Nango Sand Mud Alternation Member)	Shizuoka pref.	Pliocene - early Pleistocene	Early Pleistocene
Clio recurva	Shibata, Ishigaki (1981)	Upper Kakegawa Formation (Nango Sand Mud Alternation Member)	Shizuoka pref.	Pliocene - early Pleistocene	Early Pleistocene
Creseis acicula	Shibata, Ishigaki (1981)	Upper Kakegawa Formation (Nango Sand Mud Alternation Member)	Shizuoka pref.	Pliocene - early Pleistocene	Early Pleistocene
Cuvierina columnella	Shibata, Ishigaki (1981)	Upper Kakegawa Formation (Nango Sand Mud Alternation Member)	Shizuoka pref.	Pliocene - early Pleistocene	Early Pleistocene
Diacria trispinosa	Shibata, Ishigaki (1981)	Upper Kakegawa Formation (Nango Sand Mud Alternation Member)	Shizuoka pref.	Pliocene - early Pleistocene	Early Pleistocene
Euclio cuspidata	Shibata, Ishigaki (1981)	Upper Kakegawa Formation (Nango Sand Mud Alternation Member)	Shizuoka pref.	Pliocene - early Pleistocene	Early Pleistocene
Euclio supidata var.	Shibata, Ishigaki (1981)	Upper Kakegawa Formation (Nango Sand Mud Alternation Member)	Shizuoka pref.	Pliocene - early Pleistocene	Early Pleistocene
Hyalocylis striata	Shibata, Ishigaki (1981)	Upper Kakegawa Formation (Nango Sand Mud Alternation Member)	Shizuoka pref.	Pliocene - early Pleistocene	Early Pleistocene
Styliola subula	Shibata, Ishigaki (1981)	Upper Kakegawa Formation (Nango Sand Mud Alternation Member)	Shizuoka pref.	Pliocene - early Pleistocene	Early Pleistocene

## Sheet: test
Accepted Species	Source	Accepted Formation	Locality	Accepted age	Age	Group
Clio convexa	Sijinkumara et al (2010)	--- (Sediment core SK 168/GC-1)	Adaman Sea	Late Pleistocene (MIS 2)	Late Pleistocene	Birma_LtPl
Clio convexa	Sijinkumara et al (2010)	--- (Sediment core SK 168/GC-1)	Adaman Sea	Late Pleistocene (MIS 3)	Late Pleistocene	Birma_LtPl
Clio cuspidata	Sijinkumara et al (2010)	--- (Sediment core SK 168/GC-1)	Adaman Sea	Late Pleistocene	Late Pleistocene	Birma_LtPl
Clio pyramidata	Sijinkumara et al (2010)	--- (Sediment core SK 168/GC-1)	Adaman Sea	Pliocene - early Pleistocene	Calabrian	Birma_Cal
Clio pyramidata	Sijinkumara et al (2010)	--- (Sediment core SK 168/GC-1)	Adaman Sea	Pliocene - early Pleistocene	Gelasian	Birma_Gel
Creseis acicula	Sijinkumara et al (2010)	--- (Sediment core SK 168/GC-1)	Adaman Sea	? Late Pleistocene	Late Pleistocene	Birma_LtPl
Cuvierina columnella	Sijinkumara et al (2010)	--- (Sediment core SK 168/GC-1)	Adaman Sea	Pleistocene	Calabrian	Birma_Cal
Cuvierina columnella	Sijinkumara et al (2010)	--- (Sediment core SK 168/GC-1)	Adaman Sea	Pleistocene (MIS 21-18)	Calabrian	Birma_Cal
Cuvierina columnella	Sijinkumara et al (2010)	--- (Sediment core SK 168/GC-1)	Adaman Sea	Pleistocene	Chibanian	Birma_Chib
Cuvierina columnella	Sijinkumara et al (2010)	--- (Sediment core SK 168/GC-1)	Adaman Sea	Pleistocene	Gelasian	Birma_Gel
Cuvierina columnella	Sijinkumara et al (2010)	--- (Sediment core SK 168/GC-1)	Adaman Sea	Pleistocene	Late Pleistocene	Birma_LtPl
Diacria quadridentata	Sijinkumara et al (2010)	--- (Sediment core SK 168/GC-1)	Adaman Sea	early Pleistocene	Calabrian	Birma_Cal
Diacria quadridentata	Sijinkumara et al (2010)	--- (Sediment core SK 168/GC-1)	Adaman Sea	Pleistocene (MIS 16)	Chibanian	Birma_Chib
Diacria quadridentata	Sijinkumara et al (2010)	--- (Sediment core SK 168/GC-1)	Adaman Sea	early Pleistocene	Gelasian	Birma_Gel
Diacria trispinosa	Sijinkumara et al (2010)	--- (Sediment core SK 168/GC-1)	Adaman Sea	early Pleistocene	Calabrian	Birma_Cal
Diacria trispinosa	Sijinkumara et al (2010)	--- (Sediment core SK 168/GC-1)	Adaman Sea	Pleistocene (MIS 21-18)	Calabrian	Birma_Cal
Diacria trispinosa	Sijinkumara et al (2010)	--- (Sediment core SK 168/GC-1)	Adaman Sea	early Pleistocene	Gelasian	Birma_Gel
Limacina bulimoides	Sijinkumara et al (2010)	--- (Sediment core SK 168/GC-1)	Adaman Sea	Late Pleistocene	Late Pleistocene	Birma_LtPl
Limacina inflata	Sijinkumara et al (2010)	--- (Sediment core SK 168/GC-1)	Adaman Sea	? Middle Pleistocene	Chibanian	Birma_Chib
Limacina inflata	Sijinkumara et al (2010)	--- (Sediment core SK 168/GC-1)	Adaman Sea	Late Pleistocene (MIS 3)	Late Pleistocene	Birma_LtPl
Limacina trochiformis	Sijinkumara et al (2010)	--- (Sediment core SK 168/GC-1)	Adaman Sea	Late Pleistocene (MIS 2)	Late Pleistocene	Birma_LtPl
Limacina trochiformis	Sijinkumara et al (2010)	--- (Sediment core SK 168/GC-1)	Adaman Sea	Late Pleistocene (MIS 3)	Late Pleistocene	Birma_LtPl
Styliola subula	Sijinkumara et al (2010)	--- (Sediment core SK 168/GC-1)	Adaman Sea	Late Pleistocene (MIS 2)	Late Pleistocene	Birma_LtPl
Atlanta gaudichaudi	Shibata, Ujihara (1983)	? (Hiradoko upper shell bed)	Noto Peninsula, Ishikawa Prefercture	? Late Pleistocene	Late Pleistocene	JP_Mid_LtPl
Atlanta helicinoides	Shibata, Ujihara (1983)	? (Hiradoko upper shell bed)	Noto Peninsula, Ishikawa Prefercture	? Late Pleistocene	Late Pleistocene	JP_Mid_LtPl
Atlanta inclinata	Shibata, Ujihara (1983)	? (Hiradoko upper shell bed)	Noto Peninsula, Ishikawa Prefercture	? Late Pleistocene	Late Pleistocene	JP_Mid_LtPl
Cavolinia longirostris f. longirostris	Shibata, Ujihara (1983)	? (Hiradoko upper shell bed)	Noto Peninsula, Ishikawa Prefercture	? Late Pleistocene	Late Pleistocene	JP_Mid_LtPl
Creseis virgula		? (Hiradoko upper shell bed)	Noto Peninsula, Ishikawa Prefercture	early Pleistocene (2.02 - 0.99 Ma)	Calabrian	JP_Mid_Cal
Creseis virgula		? (Hiradoko upper shell bed)	Noto Peninsula, Ishikawa Prefercture	early Pleistocene (2.02 - 0.99 Ma)	Gelasian	JP_Mid_Gel
Diacria quadridentata		? (Hiradoko upper shell bed)	Noto Peninsula, Ishikawa Prefercture	middle Pleistocene (707.6-697.5 ka)	Chibanian	JP_Mid_Chib
Diacria trispinosa		? (Hiradoko upper shell bed)	Noto Peninsula, Ishikawa Prefercture	Pliocene - early Pleistocene	Calabrian	JP_Mid_Cal
Diacria trispinosa		? (Hiradoko upper shell bed)	Noto Peninsula, Ishikawa Prefercture	Pliocene - early Pleistocene	Gelasian	JP_Mid_Gel
Hyalocylis striata		? (Hiradoko upper shell bed)	Noto Peninsula, Ishikawa Prefercture	Pliocene - early Pleistocene	Calabrian	JP_Mid_Cal
Hyalocylis striata		? (Hiradoko upper shell bed)	Noto Peninsula, Ishikawa Prefercture	Pliocene - early Pleistocene	Gelasian	JP_Mid_Gel
Limacina inflata		? (Hiradoko upper shell bed)	Noto Peninsula, Ishikawa Prefercture	? Late Pleistocene	Late Pleistocene	JP_Mid_LtPl
Limacina lesueurii		? (Hiradoko upper shell bed)	Noto Peninsula, Ishikawa Prefercture	? Late Pleistocene	Late Pleistocene	JP_Mid_LtPl
Limacina trochiformis		? (Hiradoko upper shell bed)	Noto Peninsula, Ishikawa Prefercture	? Late Pleistocene	Late Pleistocene	JP_Mid_LtPl
Atlanta helicinoides	Shibata, Ujihara (1983)	? (Miyainu shell bed)	Noto Peninsula, Ishikawa Prefercture	? Late Pleistocene	Late Pleistocene	JP_Mid_LtPl
Atlanta inflata	Shibata, Ujihara (1983)	? (Miyainu shell bed)	Noto Peninsula, Ishikawa Prefercture	? Late Pleistocene	Late Pleistocene	JP_Mid_LtPl
Cuvierina columnella		? (Miyainu shell bed)	Noto Peninsula, Ishikawa Prefercture	early Pleistocene (2.02 - 0.99 Ma)	Calabrian	JP_Mid_Cal
Cuvierina columnella		? (Miyainu shell bed)	Noto Peninsula, Ishikawa Prefercture	early Pleistocene (2.02 - 0.99 Ma)	Gelasian	JP_Mid_Gel
Diacria quadridentata		? (Miyainu shell bed)	Noto Peninsula, Ishikawa Prefercture	early Pleistocene	Calabrian	JP_Mid_Cal
Diacria quadridentata		? (Miyainu shell bed)	Noto Peninsula, Ishikawa Prefercture	early Pleistocene	Gelasian	JP_Mid_Gel
Hyalocylis striata		? (Miyainu shell bed)	Noto Peninsula, Ishikawa Prefercture	? Middle Pleistocene	Chibanian	JP_Mid_Chib
Limacina inflata		? (Miyainu shell bed)	Noto Peninsula, Ishikawa Prefercture	Pleistocene (MIS 33 - 27)	Calabrian	JP_Mid_Cal
Limacina lesueurii		? (Miyainu shell bed)	Noto Peninsula, Ishikawa Prefercture	? Late Pleistocene	Late Pleistocene	JP_Mid_LtPl
Limacina trochiformis		? (Miyainu shell bed)	Noto Peninsula, Ishikawa Prefercture	? Late Pleistocene	Late Pleistocene	JP_Mid_LtPl
Atlanta fusca	Shibata (1986)	? (Semata shell bed)	Boso Peninsula, Chiba Prefecture	? Middle Pleistocene	Chibanian	JP_Mid_Chib
Atlanta gaudichaudi	Shibata, Ujihara (1983)	? (Semata shell bed)	Boso Peninsula, Chiba Prefecture	? Middle Pleistocene	Chibanian	JP_Mid_Chib
Atlanta helicinoides	Shibata, Ujihara (1983)	? (Semata shell bed)	Boso Peninsula, Chiba Prefecture	? Middle Pleistocene	Chibanian	JP_Mid_Chib
Atlanta inclinata	Shibata, Ujihara (1983)	? (Semata shell bed)	Boso Peninsula, Chiba Prefecture	? Middle Pleistocene	Chibanian	JP_Mid_Chib
Atlanta inflata	Shibata, Ujihara (1983)	? (Semata shell bed)	Boso Peninsula, Chiba Prefecture	? Middle Pleistocene	Chibanian	JP_Mid_Chib
Atlanta peronii	Shibata, Ujihara (1983)	? (Semata shell bed)	Boso Peninsula, Chiba Prefecture	? Middle Pleistocene	Chibanian	JP_Mid_Chib
Atlanta turriculata	Shibata, Ujihara (1983)	? (Semata shell bed)	Boso Peninsula, Chiba Prefecture	? Middle Pleistocene	Chibanian	JP_Mid_Chib
Cavolinia globulosa	Shibata, Ujihara (1983)	? (Semata shell bed)	Boso Peninsula, Chiba Prefecture	? Middle Pleistocene	Chibanian	JP_Mid_Chib
Cavolinia inflexa	Shibata, Ujihara (1983)	? (Semata shell bed)	Boso Peninsula, Chiba Prefecture	Pliocene - early Pleistocene	Calabrian	JP_Mid_Cal
Cavolinia inflexa	? (Semata shell bed)	? (Semata shell bed)	Boso Peninsula, Chiba Prefecture	Pliocene - early Pleistocene	Gelasian	JP_Mid_Gel
Cavolinia longirostris	Shibata, Ujihara (1983)	? (Semata shell bed)	Boso Peninsula, Chiba Prefecture	early Pleistocene	Calabrian	JP_Mid_Cal
Cavolinia longirostris	Shibata, Ujihara (1983)	? (Semata shell bed)	Boso Peninsula, Chiba Prefecture	early Pleistocene	Gelasian	JP_Mid_Gel
Cavolinia longirostris f. longirostris		? (Semata shell bed)	Boso Peninsula, Chiba Prefecture	? Middle Pleistocene	Chibanian	JP_Mid_Chib
Cavolinia tridentata		? (Semata shell bed)	Boso Peninsula, Chiba Prefecture	Pliocene (Age of correlated formation = early - middle Pleistocene)	Chibanian	JP_Mid_Chib
Cavolinia uncinata		? (Semata shell bed)	Boso Peninsula, Chiba Prefecture	? Middle Pleistocene	Chibanian	JP_Mid_Chib
Clio balantium		? (Semata shell bed)	Boso Peninsula, Chiba Prefecture	Pleistocene, 1.21 - 0.78 Ma (correlated Kamo Formation)	Calabrian	JP_Mid_Cal
Clio pyramidata		? (Semata shell bed)	Boso Peninsula, Chiba Prefecture	Pliocene - early Pleistocene	Calabrian	JP_Mid_Cal
Clio pyramidata		? (Semata shell bed)	Boso Peninsula, Chiba Prefecture	Pliocene - early Pleistocene	Gelasian	JP_Mid_Gel
Creseis acicula		? (Semata shell bed)	Boso Peninsula, Chiba Prefecture	Pliocene - early Pleistocene	Calabrian	JP_Mid_Cal
Creseis acicula		? (Semata shell bed)	Boso Peninsula, Chiba Prefecture	Pliocene - early Pleistocene	Gelasian	JP_Mid_Gel
Cuvierina columnella		? (Semata shell bed)	Boso Peninsula, Chiba Prefecture	Pleistocene (MIS 33 - 27)	Calabrian	JP_Mid_Cal
Diacria quadridentata		? (Semata shell bed)	Boso Peninsula, Chiba Prefecture	Pleistocene (MIS 33 - 27)	Calabrian	JP_Mid_Cal
Diacria quadridentata		? (Semata shell bed)	Boso Peninsula, Chiba Prefecture	Pleistocene (MIS 16)	Chibanian	JP_Mid_Chib
Diacria trispinosa		? (Semata shell bed)	Boso Peninsula, Chiba Prefecture	Pleistocene	Calabrian	JP_Mid_Cal
Diacria trispinosa		? (Semata shell bed)	Boso Peninsula, Chiba Prefecture	Pliocene - early Pleistocene	Calabrian	JP_Mid_Cal
Diacria trispinosa		? (Semata shell bed)	Boso Peninsula, Chiba Prefecture	Pleistocene	Chibanian	JP_Mid_Chib
Diacria trispinosa		? (Semata shell bed)	Boso Peninsula, Chiba Prefecture	Pleistocene	Gelasian	JP_Mid_Gel
Diacria trispinosa		? (Semata shell bed)	Boso Peninsula, Chiba Prefecture	Pliocene - early Pleistocene	Gelasian	JP_Mid_Gel
Diacria trispinosa		? (Semata shell bed)	Boso Peninsula, Chiba Prefecture	Pleistocene	Late Pleistocene	JP_Mid_LtPl
Hyalocylis striata		? (Semata shell bed)	Boso Peninsula, Chiba Prefecture	early Pleistocene (2.02 - 0.99 Ma)	Calabrian	JP_Mid_Cal
Hyalocylis striata		? (Semata shell bed)	Boso Peninsula, Chiba Prefecture	early Pleistocene (2.02 - 0.99 Ma)	Gelasian	JP_Mid_Gel
Limacina bulimoides		? (Semata shell bed)	Boso Peninsula, Chiba Prefecture	? Middle Pleistocene	Chibanian	JP_Mid_Chib
Limacina inflata		? (Semata shell bed)	Boso Peninsula, Chiba Prefecture	Pleistocene, 1.21 - 0.78 Ma (correlated Kamo Formation)	Calabrian	JP_Mid_Cal
Limacina lesueurii		? (Semata shell bed)	Boso Peninsula, Chiba Prefecture	? Middle Pleistocene	Chibanian	JP_Mid_Chib
Limacina trochiformis		? (Semata shell bed)	Boso Peninsula, Chiba Prefecture	? Middle Pleistocene	Chibanian	JP_Mid_Chib
Peraclis bispinosa		? (Semata shell bed)	Boso Peninsula, Chiba Prefecture	? Middle Pleistocene	Chibanian	JP_Mid_Chib
Protatlanta souleyeti		? (Semata shell bed)	Boso Peninsula, Chiba Prefecture	? Middle Pleistocene	Chibanian	JP_Mid_Chib
Styliola subula		? (Semata shell bed)	Boso Peninsula, Chiba Prefecture	? Middle Pleistocene	Chibanian	JP_Mid_Chib
Atlanta inclinata	Shibata, Ujihara (1983)	? (Wan Formation)	Kikai island, Kagoshima Prefecture	? Late Pleistocene	Late Pleistocene	JP_Sth_LtPl
Atlanta inflata	Shibata, Ujihara (1983)	? (Wan Formation)	Kikai island, Kagoshima Prefecture	? Late Pleistocene	Late Pleistocene	JP_Sth_LtPl
Atlanta peronii	Shibata, Ujihara (1983)	? (Wan Formation)	Kikai island, Kagoshima Prefecture	? Late Pleistocene	Late Pleistocene	JP_Sth_LtPl
Atlanta turriculata	Shibata, Ujihara (1983)	? (Wan Formation)	Kikai island, Kagoshima Prefecture	? Late Pleistocene	Late Pleistocene	JP_Sth_LtPl
Cavolinia gibbosa	Shibata, Ujihara (1983)	? (Wan Formation)	Kikai island, Kagoshima Prefecture	? Late Pleistocene	Late Pleistocene	JP_Sth_LtPl
Cavolinia globulosa	Shibata, Ujihara (1983)	? (Wan Formation)	Kikai island, Kagoshima Prefecture	? Late Pleistocene	Late Pleistocene	JP_Sth_LtPl
Cavolinia inflexa	Shibata, Ujihara (1983)	? (Wan Formation)	Kikai island, Kagoshima Prefecture	Pliocene - early Pleistocene	Calabrian	JP_Sth_Cal
Cavolinia inflexa	Shibata, Ujihara (1983)	? (Wan Formation)	Kikai island, Kagoshima Prefecture	Pliocene - early Pleistocene	Gelasian	JP_Sth_Gel
Cavolinia longirostris	Shibata, Ujihara (1983)	? (Wan Formation)	Kikai island, Kagoshima Prefecture	Pleistocene, 1.21 - 0.78 Ma (correlated Kamo Formation)	Calabrian	JP_Sth_Cal
Cavolinia longirostris f. longirostris		? (Wan Formation)	Kikai island, Kagoshima Prefecture	? Late Pleistocene	Late Pleistocene	JP_Sth_LtPl
Cavolinia tridentata		? (Wan Formation)	Kikai island, Kagoshima Prefecture	Pliocene - early Pleistocene	Calabrian	JP_Sth_Cal
Cavolinia tridentata		? (Wan Formation)	Kikai island, Kagoshima Prefecture	Pliocene - early Pleistocene	Gelasian	JP_Sth_Gel
Clio pyramidata		? (Wan Formation)	Kikai island, Kagoshima Prefecture	Pliocene - early Pleistocene	Calabrian	JP_Sth_Cal
Clio pyramidata		? (Wan Formation)	Kikai island, Kagoshima Prefecture	Pliocene - early Pleistocene	Gelasian	JP_Sth_Gel
Creseis acicula		? (Wan Formation)	Kikai island, Kagoshima Prefecture	Pleistocene, 1.21 - 0.78 Ma (correlated Kamo Formation)	Calabrian	JP_Sth_Cal
Diacria trispinosa		? (Wan Formation)	Kikai island, Kagoshima Prefecture	early Pleistocene	Calabrian	JP_Sth_Cal
Diacria trispinosa		? (Wan Formation)	Kikai island, Kagoshima Prefecture	Pliocene (Age of correlated formation = early - middle Pleistocene)	Chibanian	JP_Sth_Chib
Diacria trispinosa		? (Wan Formation)	Kikai island, Kagoshima Prefecture	early Pleistocene	Gelasian	JP_Sth_Gel
Limacina inflata		? (Wan Formation)	Kikai island, Kagoshima Prefecture	Pliocene - early Pleistocene	Calabrian	JP_Sth_Cal
Limacina inflata		? (Wan Formation)	Kikai island, Kagoshima Prefecture	Pliocene - early Pleistocene	Gelasian	JP_Sth_Gel
Limacina lesueurii		? (Wan Formation)	Kikai island, Kagoshima Prefecture	? Late Pleistocene	Late Pleistocene	JP_Sth_LtPl
Protatlanta souleyeti		? (Wan Formation)	Kikai island, Kagoshima Prefecture	? Late Pleistocene	Late Pleistocene	JP_Sth_LtPl
Styliola subula		? (Wan Formation)	Kikai island, Kagoshima Prefecture	? Late Pleistocene	Late Pleistocene	JP_Sth_LtPl
Cavolinia globulosa	Shibata et al (1986)	Akebono Formation (Yogi saw a Conglomerate Member)	Yamanashi Prefecture	Pliocene-early Pleistocene	Calabrian	JP_Mid_Cal
Cavolinia globulosa	Shibata et al (1986)	Akebono Formation (Yogi saw a Conglomerate Member)	Yamanashi Prefecture	Pliocene-early Pleistocene	Gelasian	JP_Mid_Gel
Cavolinia tridentata		Akebono Formation (Yogi saw a Conglomerate Member)	Yamanashi Prefecture	Pliocene-early Pleistocene	Calabrian	JP_Mid_Cal
Cavolinia tridentata		Akebono Formation (Yogi saw a Conglomerate Member)	Yamanashi Prefecture	Pliocene-early Pleistocene	Gelasian	JP_Mid_Gel
Clio balantium		Akebono Formation (Yogi saw a Conglomerate Member)	Yamanashi Prefecture	Pleistocene (MIS 21-18)	Calabrian	JP_Mid_Cal
Clio multicostata		Akebono Formation (Yogi saw a Conglomerate Member)	Yamanashi Prefecture	Pliocene-early Pleistocene	Calabrian	JP_Mid_Cal
Clio multicostata		Akebono Formation (Yogi saw a Conglomerate Member)	Yamanashi Prefecture	Pliocene-early Pleistocene	Gelasian	JP_Mid_Gel
Clio pyramidata		Akebono Formation (Yogi saw a Conglomerate Member)	Yamanashi Prefecture	Pleistocene (MIS 16)	Chibanian	JP_Mid_Chib
Diacria trispinosa		Akebono Formation (Yogi saw a Conglomerate Member)	Yamanashi Prefecture	Pliocene-early Pleistocene	Calabrian	JP_Mid_Cal
Diacria trispinosa		Akebono Formation (Yogi saw a Conglomerate Member)	Yamanashi Prefecture	Pliocene-early Pleistocene	Gelasian	JP_Mid_Gel
Hyalocylis striata		Akebono Formation (Yogi saw a Conglomerate Member)	Yamanashi Prefecture	Pliocene-early Pleistocene	Calabrian	JP_Mid_Cal
Hyalocylis striata		Akebono Formation (Yogi saw a Conglomerate Member)	Yamanashi Prefecture	Pliocene-early Pleistocene	Gelasian	JP_Mid_Gel
Hyalocylis striata		Akebono Formation (Yogi saw a Conglomerate Member)	Yamanashi Prefecture	? Late Pleistocene	Late Pleistocene	JP_Mid_LtPl
Creseis virgula		Atsumi Group	Atsumi Peninsula, Aichi Prefecture	Pleistocene (MIS 33 - 27)	Calabrian	JP_Mid_Cal
Limacina lesueurii		Atsumi Group	Atsumi Peninsula, Aichi Prefecture	middle Pleistocene	Chibanian	JP_Mid_Chib
Cavolinia longirostris		Chonan Formation	Boso Peninsula	Pliocene - early Pleistocene	Calabrian	JP_Mid_Cal
Cavolinia longirostris		Chonan Formation	Boso Peninsula	Pleistocene (MIS 16)	Chibanian	JP_Mid_Chib
Cavolinia longirostris		Chonan Formation	Boso Peninsula	Pliocene - early Pleistocene	Gelasian	JP_Mid_Gel
Clio pyramidata		Chonan Formation	Boso Peninsula	middle Pleistocene (0.78-?)	Chibanian	JP_Mid_Chib
Clio pyramidata		Chonan Formation	Boso Peninsula	middle Pleistocene (707.6-697.5 ka)	Chibanian	JP_Mid_Chib
Diacria trispinosa		Chonan Formation	Boso Peninsula	Pliocene - early Pleistocene	Calabrian	JP_Mid_Cal
Diacria trispinosa		Chonan Formation	Boso Peninsula	Pliocene - Pleistocene	Calabrian	JP_Mid_Cal
Diacria trispinosa		Chonan Formation	Boso Peninsula	Pliocene - Pleistocene	Chibanian	JP_Mid_Chib
Diacria trispinosa		Chonan Formation	Boso Peninsula	Pliocene - early Pleistocene	Gelasian	JP_Mid_Gel
Diacria trispinosa		Chonan Formation	Boso Peninsula	Pliocene - Pleistocene	Gelasian	JP_Mid_Gel
Diacria trispinosa		Chonan Formation	Boso Peninsula	Pliocene - Pleistocene	Late Pleistocene	JP_Mid_Gel
Atlanta sp. 1	Shibata, Ishigaki (1981)	Gamo Formation (Nango Gravels and Clays Member)	Shiga pref	Pliocene - Pleistocene	Calabrian	JP_Sth_Cal
Atlanta sp. 1	Shibata, Ishigaki (1981)	Gamo Formation (Nango Gravels and Clays Member)	Shiga pref	Pliocene - Pleistocene	Chibanian	JP_Sth_Chib
Atlanta sp. 1	Shibata, Ishigaki (1981)	Gamo Formation (Nango Gravels and Clays Member)	Shiga pref	Pliocene - Pleistocene	Gelasian	JP_Sth_Gel
Atlanta sp. 1	Shibata, Ishigaki (1981)	Gamo Formation (Nango Gravels and Clays Member)	Shiga pref	Pliocene - Pleistocene	Late Pleistocene	JP_Sth_Gel
Atlanta sp. 2	Shibata, Ishigaki (1981)	Gamo Formation (Nango Gravels and Clays Member)	Shiga pref	Pliocene - Pleistocene	Calabrian	JP_Sth_Cal
Atlanta sp. 2	Shibata, Ishigaki (1981)	Gamo Formation (Nango Gravels and Clays Member)	Shiga pref	Pliocene - Pleistocene	Chibanian	JP_Sth_Chib
Atlanta sp. 2	Shibata, Ishigaki (1981)	Gamo Formation (Nango Gravels and Clays Member)	Shiga pref	Pliocene - Pleistocene	Gelasian	JP_Sth_Gel
Atlanta sp. 2	Shibata, Ishigaki (1981)	Gamo Formation (Nango Gravels and Clays Member)	Shiga pref	Pliocene - Pleistocene	Late Pleistocene	JP_Sth_Gel
Carinaria cfr. lamaecki	Shibata, Ishigaki (1981)	Gamo Formation (Nango Gravels and Clays Member)	Shiga pref	Pliocene - Pleistocene	Calabrian	JP_Sth_Cal
Carinaria cfr. lamaecki	Shibata, Ishigaki (1981)	Gamo Formation (Nango Gravels and Clays Member)	Shiga pref	Pliocene - Pleistocene	Chibanian	JP_Sth_Chib
Carinaria cfr. lamaecki	Shibata, Ishigaki (1981)	Gamo Formation (Nango Gravels and Clays Member)	Shiga pref	Pliocene - Pleistocene	Gelasian	JP_Sth_Gel
Carinaria cfr. lamaecki	Shibata, Ishigaki (1981)	Gamo Formation (Nango Gravels and Clays Member)	Shiga pref	Pliocene - Pleistocene	Late Pleistocene	JP_Sth_Gel
Cavolinia longirostris f. longirostris		Gamo Formation (Nango Gravels and Clays Member)	Shiga pref	Pliocene - Pleistocene	Calabrian	JP_Sth_Cal
Cavolinia longirostris f. longirostris		Gamo Formation (Nango Gravels and Clays Member)	Shiga pref	Pliocene - Pleistocene	Chibanian	JP_Sth_Chib
Cavolinia longirostris f. longirostris		Gamo Formation (Nango Gravels and Clays Member)	Shiga pref	Pliocene - Pleistocene	Gelasian	JP_Sth_Gel
Cavolinia longirostris f. longirostris		Gamo Formation (Nango Gravels and Clays Member)	Shiga pref	Pliocene - Pleistocene	Late Pleistocene	JP_Sth_Gel
Cavolinia sp.		Gamo Formation (Nango Gravels and Clays Member)	Shiga pref	Pliocene - Pleistocene	Calabrian	JP_Sth_Cal
Cavolinia sp.		Gamo Formation (Nango Gravels and Clays Member)	Shiga pref	Pliocene - Pleistocene	Chibanian	JP_Sth_Chib
Cavolinia sp.		Gamo Formation (Nango Gravels and Clays Member)	Shiga pref	Pliocene - Pleistocene	Gelasian	JP_Sth_Gel
Cavolinia sp.		Gamo Formation (Nango Gravels and Clays Member)	Shiga pref	Pliocene - Pleistocene	Late Pleistocene	JP_Sth_Gel
Cavolinia tridentata		Gamo Formation (Nango Gravels and Clays Member)	Shiga pref	middle Pleistocene (707.6-697.5 ka)	Chibanian	JP_Sth_Chib
Clio pyramidata		Gamo Formation (Nango Gravels and Clays Member)	Shiga pref	Pliocene - early Pleistocene	Calabrian	JP_Sth_Cal
Clio pyramidata		Gamo Formation (Nango Gravels and Clays Member)	Shiga pref	Pliocene - early Pleistocene	Gelasian	JP_Sth_Gel
Creseis acicula		Gamo Formation (Nango Gravels and Clays Member)	Shiga pref	Late Pleistocene (MIS 2)	Late Pleistocene	JP_Sth_LtPl
Creseis virgula		Gamo Formation (Nango Gravels and Clays Member)	Shiga pref	Late Pleistocene	Late Pleistocene	JP_Sth_LtPl
Cuvierina columnella		Gamo Formation (Nango Gravels and Clays Member)	Shiga pref	Pliocene - Pleistocene	Calabrian	JP_Sth_Cal
Cuvierina columnella		Gamo Formation (Nango Gravels and Clays Member)	Shiga pref	Pliocene - Pleistocene	Chibanian	JP_Sth_Chib
Cuvierina columnella		Gamo Formation (Nango Gravels and Clays Member)	Shiga pref	Pliocene - Pleistocene	Gelasian	JP_Sth_Gel
Cuvierina columnella		Gamo Formation (Nango Gravels and Clays Member)	Shiga pref	Pliocene - Pleistocene	Late Pleistocene	JP_Sth_Gel
Diacria trispinosa		Gamo Formation (Nango Gravels and Clays Member)	Shiga pref	Pliocene - early Pleistocene	Calabrian	JP_Sth_Cal
Diacria trispinosa		Gamo Formation (Nango Gravels and Clays Member)	Shiga pref	Pliocene - early Pleistocene	Gelasian	JP_Sth_Gel
Euclio sp.		Gamo Formation (Nango Gravels and Clays Member)	Shiga pref	Pliocene - Pleistocene	Calabrian	JP_Sth_Cal
Euclio sp.		Gamo Formation (Nango Gravels and Clays Member)	Shiga pref	Pliocene - Pleistocene	Chibanian	JP_Sth_Chib
Euclio sp.		Gamo Formation (Nango Gravels and Clays Member)	Shiga pref	Pliocene - Pleistocene	Gelasian	JP_Sth_Gel
Euclio sp.		Gamo Formation (Nango Gravels and Clays Member)	Shiga pref	Pliocene - Pleistocene	Late Pleistocene	JP_Sth_Gel
Hyalocylis striata		Gamo Formation (Nango Gravels and Clays Member)	Shiga pref	late Pliocene - early Pleistocene	Calabrian	JP_Sth_Cal
Hyalocylis striata		Gamo Formation (Nango Gravels and Clays Member)	Shiga pref	late Pliocene - early Pleistocene	Gelasian	JP_Sth_Gel
Styliola subula		Gamo Formation (Nango Gravels and Clays Member)	Shiga pref	Pliocene - Pleistocene	Calabrian	JP_Sth_Cal
Styliola subula		Gamo Formation (Nango Gravels and Clays Member)	Shiga pref	Pliocene - Pleistocene	Chibanian	JP_Sth_Chib
Styliola subula		Gamo Formation (Nango Gravels and Clays Member)	Shiga pref	Pliocene - Pleistocene	Gelasian	JP_Sth_Gel
Styliola subula		Gamo Formation (Nango Gravels and Clays Member)	Shiga pref	Pliocene - Pleistocene	Late Pleistocene	JP_Sth_Gel
Diacria erythra		Himi Formation (Omma/Onma Sandstone Member)	Kanazawa, Ishikawa Prefecture	? Late Pleistocene	Late Pleistocene	JP_Mid_LtPl
Diacria trispinosa		Himi Formation (Omma/Onma Sandstone Member)	Kanazawa, Ishikawa Prefecture	Pliocene - early Pleistocene	Calabrian	JP_Mid_Cal
Diacria trispinosa		Himi Formation (Omma/Onma Sandstone Member)	Kanazawa, Ishikawa Prefecture	Pliocene - early Pleistocene	Gelasian	JP_Mid_Gel
Hyalocylis striata		Himi Formation (Omma/Onma Sandstone Member)	Kanazawa, Ishikawa Prefecture	Pliocene - early Pleistocene	Calabrian	JP_Mid_Cal
Hyalocylis striata		Himi Formation (Omma/Onma Sandstone Member)	Kanazawa, Ishikawa Prefecture	Pliocene - early Pleistocene	Gelasian	JP_Mid_Gel
Cavolinia tridentata		Hironouchi Alternation (Io Tephra)	Kakegawa, Shizuoka Prefecture	Pliocene - early Pleistocene	Calabrian	JP_Mid_Cal
Cavolinia tridentata		Hironouchi Alternation (Io Tephra)	Kakegawa, Shizuoka Prefecture	Pliocene - early Pleistocene	Gelasian	JP_Mid_Gel
Clio pyramidata		Hironouchi Alternation (Io Tephra)	Kakegawa, Shizuoka Prefecture	Pliocene - early Pleistocene	Calabrian	JP_Mid_Cal
Clio pyramidata		Hironouchi Alternation (Io Tephra)	Kakegawa, Shizuoka Prefecture	Pliocene - early Pleistocene	Gelasian	JP_Mid_Gel
Diacria trispinosa		Hironouchi Alternation (Io Tephra)	Kakegawa, Shizuoka Prefecture	? Middle Pleistocene	Chibanian	JP_Mid_Chib
Cavolinia cfr. longirostris longirostris	Shibata, Ishigaki (1981)	Horinouchi Alternation	Kikugawa-cho, Ogasa-gun	Pliocene - early Pleistocene	Calabrian	JP_Mid_Cal
Cavolinia cfr. longirostris longirostris	Shibata, Ishigaki (1981)	Horinouchi Alternation	Kikugawa-cho, Ogasa-gun	Pliocene - early Pleistocene	Gelasian	JP_Mid_Gel
Cavolinia inflexa	Shibata, Ishigaki (1981)	Horinouchi Alternation	Kikugawa-cho, Ogasa-gun	early Pleistocene	Calabrian	JP_Mid_Cal
Cavolinia inflexa	Shibata, Ishigaki (1981)	Horinouchi Alternation	Kikugawa-cho, Ogasa-gun	early Pleistocene	Gelasian	JP_Mid_Gel
Cavolinia longirostris		Horinouchi Alternation	Kikugawa-cho, Ogasa-gun	Pliocene - early Pleistocene	Calabrian	JP_Mid_Cal
Cavolinia longirostris		Horinouchi Alternation	Kikugawa-cho, Ogasa-gun	Pliocene - early Pleistocene	Calabrian	JP_Mid_Cal
Cavolinia longirostris		Horinouchi Alternation	Kikugawa-cho, Ogasa-gun	Pliocene - early Pleistocene	Calabrian	JP_Mid_Cal
Cavolinia longirostris		Horinouchi Alternation	Kikugawa-cho, Ogasa-gun	Pliocene - early Pleistocene	Gelasian	JP_Mid_Gel
Cavolinia longirostris		Horinouchi Alternation	Kikugawa-cho, Ogasa-gun	Pliocene - early Pleistocene	Gelasian	JP_Mid_Gel
Cavolinia longirostris		Horinouchi Alternation	Kikugawa-cho, Ogasa-gun	Pliocene - early Pleistocene	Gelasian	JP_Mid_Gel
Cavolinia longirostris f. longirostris		Horinouchi Alternation	Kikugawa-cho, Ogasa-gun	Pliocene - early Pleistocene	Calabrian	JP_Mid_Cal
Cavolinia longirostris f. longirostris		Horinouchi Alternation	Kikugawa-cho, Ogasa-gun	Pliocene - early Pleistocene	Gelasian	JP_Mid_Gel
Cavolinia tridentata		Horinouchi Alternation	Kikugawa-cho, Ogasa-gun	Pleistocene, 1.21 - 0.78 Ma (correlated Kamo Formation)	Calabrian	JP_Mid_Cal
Cavolinia tridentata		Horinouchi Alternation	Kikugawa-cho, Ogasa-gun	Pliocene - early Pleistocene	Calabrian	JP_Mid_Cal
Cavolinia tridentata		Horinouchi Alternation	Kikugawa-cho, Ogasa-gun	Pliocene - early Pleistocene	Calabrian	JP_Mid_Cal
Cavolinia tridentata		Horinouchi Alternation	Kikugawa-cho, Ogasa-gun	Pliocene -early Pleistocene	Calabrian	JP_Mid_Cal
Cavolinia tridentata		Horinouchi Alternation	Kikugawa-cho, Ogasa-gun	Pliocene - Pleistocene	Calabrian	JP_Mid_Cal
Cavolinia tridentata		Horinouchi Alternation	Kikugawa-cho, Ogasa-gun	Pliocene - Pleistocene	Chibanian	JP_Mid_Chib
Cavolinia tridentata		Horinouchi Alternation	Kikugawa-cho, Ogasa-gun	Pliocene - early Pleistocene	Gelasian	JP_Mid_Gel
Cavolinia tridentata		Horinouchi Alternation	Kikugawa-cho, Ogasa-gun	Pliocene - early Pleistocene	Gelasian	JP_Mid_Gel
Cavolinia tridentata		Horinouchi Alternation	Kikugawa-cho, Ogasa-gun	Pliocene - early Pleistocene	Gelasian	JP_Mid_Gel
Cavolinia tridentata		Horinouchi Alternation	Kikugawa-cho, Ogasa-gun	Pliocene - Pleistocene	Gelasian	JP_Mid_Gel
Cavolinia tridentata		Horinouchi Alternation	Kikugawa-cho, Ogasa-gun	Pliocene - Pleistocene	Late Pleistocene	JP_Mid_Gel
Clio pyramidata		Horinouchi Alternation	Kikugawa-cho, Ogasa-gun	Pleistocene	Calabrian	JP_Mid_Cal
Clio pyramidata		Horinouchi Alternation	Kikugawa-cho, Ogasa-gun	Pleistocene (MIS 33 - 27)	Calabrian	JP_Mid_Cal
Clio pyramidata		Horinouchi Alternation	Kikugawa-cho, Ogasa-gun	Pliocene - early Pleistocene	Calabrian	JP_Mid_Cal
Clio pyramidata		Horinouchi Alternation	Kikugawa-cho, Ogasa-gun	? Middle Pleistocene	Chibanian	JP_Mid_Chib
Clio pyramidata		Horinouchi Alternation	Kikugawa-cho, Ogasa-gun	Pleistocene	Chibanian	JP_Mid_Chib
Clio pyramidata		Horinouchi Alternation	Kikugawa-cho, Ogasa-gun	Pliocene (Age of correlated formation = early - middle Pleistocene)	Chibanian	JP_Mid_Chib
Clio pyramidata		Horinouchi Alternation	Kikugawa-cho, Ogasa-gun	Pleistocene	Gelasian	JP_Mid_Gel
Clio pyramidata		Horinouchi Alternation	Kikugawa-cho, Ogasa-gun	Pliocene - early Pleistocene	Gelasian	JP_Mid_Gel
Clio pyramidata		Horinouchi Alternation	Kikugawa-cho, Ogasa-gun	Pleistocene	Late Pleistocene	JP_Mid_LtPl
Clio recurva		Horinouchi Alternation	Kikugawa-cho, Ogasa-gun	Pliocene - early Pleistocene	Calabrian	JP_Mid_Cal
Clio recurva		Horinouchi Alternation	Kikugawa-cho, Ogasa-gun	Pliocene - early Pleistocene	Gelasian	JP_Mid_Gel
Creseis acicula		Horinouchi Alternation	Kikugawa-cho, Ogasa-gun	Pleistocene (MIS 33 - 27)	Calabrian	JP_Mid_Cal
Euclio sp. 1		Horinouchi Alternation	Kikugawa-cho, Ogasa-gun	Pliocene - early Pleistocene	Calabrian	JP_Mid_Cal
Euclio sp. 2		Horinouchi Alternation	Kikugawa-cho, Ogasa-gun	Pliocene - early Pleistocene	Gelasian	JP_Mid_Gel
Hyalocylis striata		Horinouchi Alternation	Kikugawa-cho, Ogasa-gun	Pleistocene (MIS 33 - 27)	Calabrian	JP_Mid_Cal
Cavolinia inflexa	Shibata, Ishigaki (1981)	Kakinokidai Formation	Boso Peninsula	Pleistocene (MIS 33 - 27)	Calabrian	JP_Mid_Cal
Cavolinia inflexa	Shibata (1986)	Kakinokidai Formation	Boso Peninsula	Pleistocene, 1.21 - 0.78 Ma (correlated Kamo Formation)	Calabrian	JP_Mid_Cal
Cavolinia longirostris	Shibata, Ishigaki (1981)	Kakinokidai Formation	Boso Peninsula	Pleistocene	Calabrian	JP_Mid_Cal
Cavolinia longirostris	Shibata (1986)	Kakinokidai Formation	Boso Peninsula	Pliocene - early Pleistocene	Calabrian	JP_Mid_Cal
Cavolinia longirostris		Kakinokidai Formation	Boso Peninsula	Pleistocene	Chibanian	JP_Mid_Chib
Cavolinia longirostris		Kakinokidai Formation	Boso Peninsula	Pleistocene	Gelasian	JP_Mid_Gel
Cavolinia longirostris		Kakinokidai Formation	Boso Peninsula	Pliocene - early Pleistocene	Gelasian	JP_Mid_Gel
Cavolinia longirostris		Kakinokidai Formation	Boso Peninsula	Pleistocene	Late Pleistocene	JP_Mid_LtPl
Cavolinia tridentata		Kakinokidai Formation	Boso Peninsula	Pleistocene	Calabrian	JP_Mid_Cal
Cavolinia tridentata		Kakinokidai Formation	Boso Peninsula	Pliocene - early Pleistocene	Calabrian	JP_Mid_Cal
Cavolinia tridentata		Kakinokidai Formation	Boso Peninsula	Pleistocene	Chibanian	JP_Mid_Chib
Cavolinia tridentata		Kakinokidai Formation	Boso Peninsula	Pleistocene	Gelasian	JP_Mid_Gel
Cavolinia tridentata		Kakinokidai Formation	Boso Peninsula	Pliocene - early Pleistocene	Gelasian	JP_Mid_Gel
Cavolinia tridentata		Kakinokidai Formation	Boso Peninsula	Pleistocene	Late Pleistocene	JP_Mid_LtPl
Clio pyramidata		Kakinokidai Formation	Boso Peninsula	Pliocene - early Pleistocene (2.3 Ma)	Calabrian	JP_Mid_Cal
Clio pyramidata		Kakinokidai Formation	Boso Peninsula	middle Pleistocene (707.6-697.5 ka)	Chibanian	JP_Mid_Chib
Clio pyramidata		Kakinokidai Formation	Boso Peninsula	Pliocene - early Pleistocene (2.3 Ma)	Gelasian	JP_Mid_Gel
Cuvierina columnella		Kakinokidai Formation	Boso Peninsula	Pleistocene (MIS 33 - 27)	Calabrian	JP_Mid_Cal
Cuvierina columnella		Kakinokidai Formation	Boso Peninsula	Pliocene - early Pleistocene	Calabrian	JP_Mid_Cal
Cuvierina columnella		Kakinokidai Formation	Boso Peninsula	Pliocene - early Pleistocene	Gelasian	JP_Mid_Gel
Diacria trispinosa		Kakinokidai Formation	Boso Peninsula	Pleistocene (MIS 33 - 27)	Calabrian	JP_Mid_Cal
Limacina inflata		Kakinokidai Formation	Boso Peninsula	early Pleistocene	Calabrian	JP_Mid_Cal
Limacina inflata		Kakinokidai Formation	Boso Peninsula	middle Pleistocene (707.6-697.5 ka)	Chibanian	JP_Mid_Chib
Limacina inflata		Kakinokidai Formation	Boso Peninsula	early Pleistocene	Gelasian	JP_Mid_Gel
Limacina sp.		Kakinokidai Formation	Boso Peninsula	middle Pleistocene (707.6-697.5 ka)	Chibanian	JP_Mid_Chib
Clio pyramidata		Kasamori Formation	Boso Peninsula	early Pleistocene	Calabrian	JP_Mid_Cal
Clio pyramidata		Kasamori Formation	Boso Peninsula	middle Pleistocene (0.78-?)	Chibanian	JP_Mid_Chib
Clio pyramidata		Kasamori Formation	Boso Peninsula	early Pleistocene	Gelasian	JP_Mid_Gel
Cavolinia globulosa	Shibata (1986)	Kiwada Formation	Boso Peninsula	early Pleistocene	Calabrian	JP_Mid_Cal
Cavolinia globulosa	Shibata, Ishigaki (1981)	Kiwada Formation	Boso Peninsula	early Pleistocene	Gelasian	JP_Mid_Gel
Cavolinia inflexa	Shibata (1986)	Kiwada Formation	Boso Peninsula	Pliocene - early Pleistocene	Calabrian	JP_Mid_Cal
Cavolinia inflexa	Shibata, Ishigaki (1981)	Kiwada Formation	Boso Peninsula	middle Pleistocene (707.6-697.5 ka)	Chibanian	JP_Mid_Chib
Cavolinia inflexa	Shibata, Ishigaki (1981)	Kiwada Formation	Boso Peninsula	Pliocene - early Pleistocene	Gelasian	JP_Mid_Gel
Cavolinia longirostris		Kiwada Formation	Boso Peninsula	Pleistocene (MIS 33 - 27)	Calabrian	JP_Mid_Cal
Cavolinia longirostris		Kiwada Formation	Boso Peninsula	Pliocene - early Pleistocene	Calabrian	JP_Mid_Cal
Cavolinia longirostris		Kiwada Formation	Boso Peninsula	Pliocene (Age of correlated formation = early - middle Pleistocene)	Chibanian	JP_Mid_Chib
Cavolinia longirostris		Kiwada Formation	Boso Peninsula	Pliocene - early Pleistocene	Gelasian	JP_Mid_Gel
Cavolinia tridentata		Kiwada Formation	Boso Peninsula	Pleistocene (MIS 33 - 27)	Calabrian	JP_Mid_Cal
Cavolinia tridentata		Kiwada Formation	Boso Peninsula	Pliocene - early Pleistocene	Calabrian	JP_Mid_Cal
Cavolinia tridentata		Kiwada Formation	Boso Peninsula	Pliocene (Age of correlated formation = early - middle Pleistocene)	Chibanian	JP_Mid_Chib
Cavolinia tridentata		Kiwada Formation	Boso Peninsula	Pliocene - early Pleistocene	Gelasian	JP_Mid_Gel
Cavolinia uncinata		Kiwada Formation	Boso Peninsula	Pleistocene (MIS 21-18)	Calabrian	JP_Mid_Cal
Cavolinia uncinata		Kiwada Formation	Boso Peninsula	Pleistocene (MIS 33 - 27)	Calabrian	JP_Mid_Cal
Clio balantium		Kiwada Formation	Boso Peninsula	? Middle Pleistocene	Chibanian	JP_Mid_Chib
Clio cuspidata		Kiwada Formation	Boso Peninsula	early Pleistocene	Calabrian	JP_Mid_Cal
Clio cuspidata		Kiwada Formation	Boso Peninsula	early Pleistocene	Gelasian	JP_Mid_Gel
Clio pyramidata		Kiwada Formation	Boso Peninsula	Pleistocene	Calabrian	JP_Mid_Cal
Clio pyramidata		Kiwada Formation	Boso Peninsula	Pleistocene (MIS 21-18)	Calabrian	JP_Mid_Cal
Clio pyramidata		Kiwada Formation	Boso Peninsula	Pleistocene	Chibanian	JP_Mid_Chib
Clio pyramidata		Kiwada Formation	Boso Peninsula	Pliocene (Age of correlated formation = early - middle Pleistocene)	Chibanian	JP_Mid_Chib
Clio pyramidata		Kiwada Formation	Boso Peninsula	Pleistocene	Gelasian	JP_Mid_Gel
Clio pyramidata		Kiwada Formation	Boso Peninsula	Pleistocene	Late Pleistocene	JP_Mid_LtPl
Clio recurva		Kiwada Formation	Boso Peninsula	Pliocene - early Pleistocene	Calabrian	JP_Mid_Cal
Clio recurva		Kiwada Formation	Boso Peninsula	Pliocene - early Pleistocene	Gelasian	JP_Mid_Gel
Diacria quadridentata		Kiwada Formation	Boso Peninsula	Pleistocene (MIS 33 - 27)	Calabrian	JP_Mid_Cal
Diacria quadridentata		Kiwada Formation	Boso Peninsula	Pleistocene, 1.21 - 0.78 Ma (correlated Kamo Formation)	Calabrian	JP_Mid_Cal
Diacria trispinosa		Kiwada Formation	Boso Peninsula	Pleistocene, 1.21 - 0.78 Ma (correlated Kamo Formation)	Calabrian	JP_Mid_Cal
Diacria trispinosa		Kiwada Formation	Boso Peninsula	? Late Pleistocene	Late Pleistocene	JP_Mid_LtPl
Diacria trispinosa		Kiwada Formation	Boso Peninsula	Late Pleistocene	Late Pleistocene	JP_Mid_LtPl
Hyalocylis striata		Kiwada Formation	Boso Peninsula	Pliocene - early Pleistocene	Calabrian	JP_Mid_Cal
Hyalocylis striata		Kiwada Formation	Boso Peninsula	Pliocene - early Pleistocene	Gelasian	JP_Mid_Gel
Hyalocylis striata		Kiwada Formation	Boso Peninsula	? Late Pleistocene	Late Pleistocene	JP_Mid_LtPl
Limacina inflata		Kiwada Formation	Boso Peninsula	Pleistocene (MIS 21-18)	Calabrian	JP_Mid_Cal
Limacina sp.		Kiwada Formation	Boso Peninsula	early Pleistocene	Calabrian	JP_Mid_Cal
Limacina sp.		Kiwada Formation	Boso Peninsula	early Pleistocene	Gelasian	JP_Mid_Gel
Limacina trochiformis		Kiwada Formation	Boso Peninsula	early Pleistocene	Calabrian	JP_Mid_Cal
Limacina trochiformis		Kiwada Formation	Boso Peninsula	early Pleistocene	Gelasian	JP_Mid_Gel
Styliola subula		Kiwada Formation	Boso Peninsula	early Pleistocene	Calabrian	JP_Mid_Cal
Styliola subula		Kiwada Formation	Boso Peninsula	early Pleistocene	Gelasian	JP_Mid_Gel
Atlanta sp.	Shibata (1986)	Kokumoto Formation	Boso Peninsula	Pleistocene (MIS 21-18)	Calabrian	JP_Mid_Cal
Atlanta sp.	Shibata (1986)	Kokumoto Formation	Boso Peninsula	Pleistocene (MIS 21-18)	Calabrian	JP_Mid_Cal
Carinaria galea	Shibata (1986)	Kokumoto Formation	Boso Peninsula	Pleistocene (MIS 21-18)	Calabrian	JP_Mid_Cal
Carinaria galea	Shibata (1986)	Kokumoto Formation	Boso Peninsula	Pleistocene (MIS 21-18)	Calabrian	JP_Mid_Cal
Cavolinia inflexa	Shibata, Ishigaki (1981)	Kokumoto Formation	Boso Peninsula	early Pleistocene	Calabrian	JP_Mid_Cal
Cavolinia inflexa	Shibata (1986)	Kokumoto Formation	Boso Peninsula	Pleistocene (MIS 21-18)	Calabrian	JP_Mid_Cal
Cavolinia inflexa	Shibata, Ishigaki (1981)	Kokumoto Formation	Boso Peninsula	early Pleistocene	Gelasian	JP_Mid_Gel
Cavolinia longirostris		Kokumoto Formation	Boso Peninsula	Pleistocene, 1.21 - 0.78 Ma (correlated Kamo Formation)	Calabrian	JP_Mid_Cal
Cavolinia longirostris		Kokumoto Formation	Boso Peninsula	Pliocene - early Pleistocene	Calabrian	JP_Mid_Cal
Cavolinia longirostris		Kokumoto Formation	Boso Peninsula	Pliocene - early Pleistocene	Gelasian	JP_Mid_Gel
Cavolinia tridentata		Kokumoto Formation	Boso Peninsula	Pliocene - early Pleistocene	Calabrian	JP_Mid_Cal
Cavolinia tridentata		Kokumoto Formation	Boso Peninsula	Pliocene - early Pleistocene	Gelasian	JP_Mid_Gel
Cavolinia uncinata		Kokumoto Formation	Boso Peninsula	early Pleistocene	Calabrian	JP_Mid_Cal
Cavolinia uncinata		Kokumoto Formation	Boso Peninsula	Pliocene - early Pleistocene	Calabrian	JP_Mid_Cal
Cavolinia uncinata		Kokumoto Formation	Boso Peninsula	Pliocene - early Pleistocene	Gelasian	JP_Mid_Gel
Cavolinia uncinata		Kokumoto Formation	Boso Peninsula	early Pleistocene	Gelasian	JP_Mid_Gel
Clio balantium		Kokumoto Formation	Boso Peninsula	early Pleistocene	Calabrian	JP_Mid_Cal
Clio balantium		Kokumoto Formation	Boso Peninsula	Pleistocene, 1.21 - 0.78 Ma (correlated Kamo Formation)	Calabrian	JP_Mid_Cal
Clio balantium		Kokumoto Formation	Boso Peninsula	early Pleistocene	Gelasian	JP_Mid_Gel
Clio pyramidata		Kokumoto Formation	Boso Peninsula	Pleistocene (MIS 33 - 27)	Calabrian	JP_Mid_Cal
Clio pyramidata		Kokumoto Formation	Boso Peninsula	Pleistocene, 1.21 - 0.78 Ma (correlated Kamo Formation)	Calabrian	JP_Mid_Cal
Clio recurva		Kokumoto Formation	Boso Peninsula	Pliocene - early Pleistocene	Calabrian	JP_Mid_Cal
Clio recurva		Kokumoto Formation	Boso Peninsula	Pliocene - early Pleistocene	Calabrian	JP_Mid_Cal
Clio recurva		Kokumoto Formation	Boso Peninsula	Pliocene - Pleistocene	Calabrian	JP_Mid_Cal
Clio recurva		Kokumoto Formation	Boso Peninsula	Pliocene - Pleistocene	Chibanian	JP_Mid_Chib
Clio recurva		Kokumoto Formation	Boso Peninsula	Pliocene - early Pleistocene	Gelasian	JP_Mid_Gel
Clio recurva		Kokumoto Formation	Boso Peninsula	Pliocene - early Pleistocene	Gelasian	JP_Mid_Gel
Clio recurva		Kokumoto Formation	Boso Peninsula	Pliocene - Pleistocene	Gelasian	JP_Mid_Gel
Clio recurva		Kokumoto Formation	Boso Peninsula	Pliocene - Pleistocene	Late Pleistocene	JP_Mid_Gel
Diacria quadridentata		Kokumoto Formation	Boso Peninsula	? Middle Pleistocene	Chibanian	JP_Mid_Chib
Hyalocylis striata		Kokumoto Formation	Boso Peninsula	Pliocene - early Pleistocene	Calabrian	JP_Mid_Cal
Hyalocylis striata		Kokumoto Formation	Boso Peninsula	Pliocene - Pleistocene	Calabrian	JP_Mid_Cal
Hyalocylis striata		Kokumoto Formation	Boso Peninsula	Pliocene - Pleistocene	Chibanian	JP_Mid_Chib
Hyalocylis striata		Kokumoto Formation	Boso Peninsula	Pliocene - early Pleistocene	Gelasian	JP_Mid_Gel
Hyalocylis striata		Kokumoto Formation	Boso Peninsula	Pliocene - Pleistocene	Gelasian	JP_Mid_Gel
Hyalocylis striata		Kokumoto Formation	Boso Peninsula	Pliocene - Pleistocene	Late Pleistocene	JP_Mid_Gel
Limacina inflata		Kokumoto Formation	Boso Peninsula	? Late Pleistocene	Late Pleistocene	JP_Mid_LtPl
Atlanta sp. 1	Shibata, Ishigaki (1981)	Lower Kakegawa Formation (Tenno Sand Member)	Kamiyashiki, Kakegawa City	Pliocene - early Pleistocene	Gelasian	JP_Mid_Gel
Cavolinia inflexa	Shibata, Ishigaki (1981)	Lower Kakegawa Formation (Tenno Sand Member)	Kamiyashiki, Kakegawa City	Pliocene - early Pleistocene	Gelasian	JP_Mid_Gel
Cavolinia longirostris		Lower Kakegawa Formation (Tenno Sand Member)	Kamiyashiki, Kakegawa City	Pleistocene	Gelasian	JP_Mid_Gel
Cavolinia longirostris f. longirostris		Lower Kakegawa Formation (Tenno Sand Member)	Kamiyashiki, Kakegawa City	Pliocene - early Pleistocene	Gelasian	JP_Mid_Gel
Cavolinia sp.		Lower Kakegawa Formation (Tenno Sand Member)	Kamiyashiki, Kakegawa City	Pliocene - early Pleistocene	Gelasian	JP_Mid_Gel
Cavolinia tridentata		Lower Kakegawa Formation (Tenno Sand Member)	Kamiyashiki, Kakegawa City	Pleistocene, 1.21 - 0.78 Ma (correlated Kamo Formation)	Calabrian	JP_Mid_Cal
Cavolinia tridentata		Lower Kakegawa Formation (Tenno Sand Member)	Kamiyashiki, Kakegawa City	Pleistocene, 1.21 - 0.78 Ma (correlated Kamo Formation)	Calabrian	JP_Mid_Cal
Cavolinia tridentata		Lower Kakegawa Formation (Tenno Sand Member)	Kamiyashiki, Kakegawa City	Pliocene - early Pleistocene	Gelasian	JP_Mid_Gel
Cavolinia tridentata		Lower Kakegawa Formation (Tenno Sand Member)	Kamiyashiki, Kakegawa City	early Pleistocene	Gelasian	JP_Mid_Gel
Creseis acicula		Lower Kakegawa Formation (Tenno Sand Member)	Kamiyashiki, Kakegawa City	Pliocene - Pleistocene	Calabrian	JP_Mid_Cal
Creseis acicula		Lower Kakegawa Formation (Tenno Sand Member)	Kamiyashiki, Kakegawa City	Pliocene - Pleistocene	Chibanian	JP_Mid_Chib
Creseis acicula		Lower Kakegawa Formation (Tenno Sand Member)	Kamiyashiki, Kakegawa City	Pliocene - Pleistocene	Gelasian	JP_Mid_Gel
Creseis acicula		Lower Kakegawa Formation (Tenno Sand Member)	Kamiyashiki, Kakegawa City	Pliocene - Pleistocene	Late Pleistocene	JP_Mid_Gel
Creseis acicula		Lower Kakegawa Formation (Tenno Sand Member)	Kamiyashiki, Kakegawa City	? Late Pleistocene	Late Pleistocene	JP_Mid_LtPl
Creseis virgula		Lower Kakegawa Formation (Tenno Sand Member)	Kamiyashiki, Kakegawa City	early Pleistocene	Gelasian	JP_Mid_Gel
Creseis virgula constricta		Lower Kakegawa Formation (Tenno Sand Member)	Kamiyashiki, Kakegawa City	? Middle Pleistocene	Chibanian	JP_Mid_Chib
Creseis virgula constricta		Lower Kakegawa Formation (Tenno Sand Member)	Kamiyashiki, Kakegawa City	? Late Pleistocene	Late Pleistocene	JP_Mid_LtPl
Styliola subula		Lower Kakegawa Formation (Tenno Sand Member)	Kamiyashiki, Kakegawa City	Pliocene - early Pleistocene	Gelasian	JP_Mid_Gel
Atlanta sp.	Shibata (1986)	Mandano Formation	Boso Peninsula	Pleistocene	Calabrian	JP_Mid_Cal
Atlanta sp.	Shibata (1986)	Mandano Formation	Boso Peninsula	Pleistocene	Chibanian	JP_Mid_Chib
Atlanta sp.	Shibata (1986)	Mandano Formation	Boso Peninsula	Pleistocene	Gelasian	JP_Mid_Gel
Atlanta sp.	Shibata (1986)	Mandano Formation	Boso Peninsula	Pleistocene	Late Pleistocene	JP_Mid_LtPl
Cavolinia gibbosa	Shibata (1986)	Mandano Formation	Boso Peninsula	Pleistocene	Calabrian	JP_Mid_Cal
Cavolinia gibbosa	Shibata (1986)	Mandano Formation	Boso Peninsula	Pleistocene	Chibanian	JP_Mid_Chib
Cavolinia gibbosa	Shibata (1986)	Mandano Formation	Boso Peninsula	Pleistocene	Gelasian	JP_Mid_Gel
Cavolinia gibbosa	Shibata, Ishigaki (1981)	Mandano Formation	Boso Peninsula	Pleistocene	Late Pleistocene	JP_Mid_LtPl
Cavolinia inflexa	Shibata (1986)	Mandano Formation	Boso Peninsula	Pleistocene	Calabrian	JP_Mid_Cal
Cavolinia inflexa	Shibata (1986)	Mandano Formation	Boso Peninsula	Pleistocene (MIS 33 - 27)	Calabrian	JP_Mid_Cal
Cavolinia inflexa	Shibata, Ishigaki (1981)	Mandano Formation	Boso Peninsula	Pleistocene	Chibanian	JP_Mid_Chib
Cavolinia inflexa	Shibata (1986)	Mandano Formation	Boso Peninsula	Pleistocene	Gelasian	JP_Mid_Gel
Cavolinia inflexa	Shibata, Ishigaki (1981)	Mandano Formation	Boso Peninsula	Pleistocene	Late Pleistocene	JP_Mid_LtPl
Cavolinia longirostris		Mandano Formation	Boso Peninsula	? Middle Pleistocene	Chibanian	JP_Mid_Chib
Cavolinia longirostris		Mandano Formation	Boso Peninsula	? Late Pleistocene	Late Pleistocene	JP_Mid_LtPl
Cavolinia tridentata		Mandano Formation	Boso Peninsula	Pliocene - early Pleistocene	Calabrian	JP_Mid_Cal
Cavolinia tridentata		Mandano Formation	Boso Peninsula	Pliocene - early Pleistocene	Gelasian	JP_Mid_Gel
Clio pyramidata		Mandano Formation	Boso Peninsula	? Late Pleistocene	Late Pleistocene	JP_Mid_LtPl
Clio recurva		Mandano Formation	Boso Peninsula	Pliocene - early Pleistocene	Calabrian	JP_Mid_Cal
Clio recurva		Mandano Formation	Boso Peninsula	Pliocene - early Pleistocene	Gelasian	JP_Mid_Gel
Creseis acicula		Mandano Formation	Boso Peninsula	middle Pleistocene (707.6-697.5 ka)	Chibanian	JP_Mid_Chib
Diacria quadridentata		Mandano Formation	Boso Peninsula	Late Pleistocene (MIS 2)	Late Pleistocene	JP_Mid_LtPl
Diacria quadridentata		Mandano Formation	Boso Peninsula	Late Pleistocene (MIS 3)	Late Pleistocene	JP_Mid_LtPl
Styliola subula		Mandano Formation	Boso Peninsula	Pleistocene	Calabrian	JP_Mid_Cal
Styliola subula		Mandano Formation	Boso Peninsula	Pleistocene	Chibanian	JP_Mid_Chib
Styliola subula		Mandano Formation	Boso Peninsula	Pleistocene	Gelasian	JP_Mid_Gel
Styliola subula		Mandano Formation	Boso Peninsula	Pleistocene	Late Pleistocene	JP_Mid_LtPl
Cavolinia longirostris		Namihana Formation	Boso Peninsula	early Pleistocene	Calabrian	JP_Mid_Cal
Cavolinia longirostris		Namihana Formation	Boso Peninsula	Pliocene - early Pleistocene	Calabrian	JP_Mid_Cal
Cavolinia longirostris		Namihana Formation	Boso Peninsula	Pliocene - early Pleistocene	Gelasian	JP_Mid_Gel
Cavolinia longirostris		Namihana Formation	Boso Peninsula	early Pleistocene	Gelasian	JP_Mid_Gel
Cavolinia tridentata		Namihana Formation	Boso Peninsula	Pliocene - early Pleistocene	Calabrian	JP_Mid_Cal
Cavolinia tridentata		Namihana Formation	Boso Peninsula	Pliocene - early Pleistocene (2.3 Ma)	Calabrian	JP_Mid_Cal
Cavolinia tridentata		Namihana Formation	Boso Peninsula	Pliocene - early Pleistocene	Gelasian	JP_Mid_Gel
Cavolinia tridentata		Namihana Formation	Boso Peninsula	Pliocene - early Pleistocene (2.3 Ma)	Gelasian	JP_Mid_Gel
Clio cuspidata		Namihana Formation	Boso Peninsula	Pliocene (Age of correlated formation = early - middle Pleistocene)	Chibanian	JP_Mid_Chib
Clio cuspidata		Namihana Formation	Boso Peninsula	Pliocene (Age of correlated formation = early - middle Pleistocene)	Chibanian	JP_Mid_Chib
Clio pyramidata		Namihana Formation	Boso Peninsula	Pliocene - early Pleistocene	Calabrian	JP_Mid_Cal
Clio pyramidata		Namihana Formation	Boso Peninsula	Pliocene - early Pleistocene	Gelasian	JP_Mid_Gel
Creseis acicula		Namihana Formation	Boso Peninsula	Pleistocene (MIS 33 - 27)	Calabrian	JP_Mid_Cal
Creseis acicula		Namihana Formation	Boso Peninsula	Pliocene - early Pleistocene	Calabrian	JP_Mid_Cal
Creseis acicula		Namihana Formation	Boso Peninsula	Pliocene - early Pleistocene	Gelasian	JP_Mid_Gel
Euclio cuspidata		Namihana Formation	Boso Peninsula	Pliocene - early Pleistocene	Calabrian	JP_Mid_Cal
Euclio cuspidata		Namihana Formation	Boso Peninsula	Pliocene - early Pleistocene	Gelasian	JP_Mid_Gel
Cavolinia globulosa	Shibata, Ishigaki (1981)	Otadai Formation	Boso Peninsula	Pleistocene (MIS 33 - 27)	Calabrian	JP_Mid_Cal
Cavolinia globulosa	Shibata (1986)	Otadai Formation	Boso Peninsula	Pleistocene (MIS 33 - 27)	Calabrian	JP_Mid_Cal
Cavolinia inflexa labiata		Otadai Formation	Boso Peninsula	? Middle Pleistocene	Chibanian	JP_Mid_Chib
Cavolinia inflexa labiata		Otadai Formation	Boso Peninsula	? Late Pleistocene	Late Pleistocene	JP_Mid_LtPl
Cavolinia longirostris		Otadai Formation	Boso Peninsula	Pliocene - early Pleistocene	Calabrian	JP_Mid_Cal
Cavolinia longirostris		Otadai Formation	Boso Peninsula	middle Pleistocene (707.6-697.5 ka)	Chibanian	JP_Mid_Chib
Cavolinia longirostris		Otadai Formation	Boso Peninsula	Pliocene - early Pleistocene	Gelasian	JP_Mid_Gel
Cavolinia tridentata		Otadai Formation	Boso Peninsula	Pleistocene	Calabrian	JP_Mid_Cal
Cavolinia tridentata		Otadai Formation	Boso Peninsula	Pleistocene (MIS 21-18)	Calabrian	JP_Mid_Cal
Cavolinia tridentata		Otadai Formation	Boso Peninsula	Pleistocene	Chibanian	JP_Mid_Chib
Cavolinia tridentata		Otadai Formation	Boso Peninsula	Pleistocene	Gelasian	JP_Mid_Gel
Cavolinia tridentata		Otadai Formation	Boso Peninsula	Pleistocene	Late Pleistocene	JP_Mid_LtPl
Cavolinia uncinata		Otadai Formation	Boso Peninsula	Pleistocene (MIS 21-18)	Calabrian	JP_Mid_Cal
Cavolinia uncinata		Otadai Formation	Boso Peninsula	Pleistocene (MIS 33 - 27)	Calabrian	JP_Mid_Cal
Clio pyramidata		Otadai Formation	Boso Peninsula	Pliocene - early Pleistocene	Calabrian	JP_Mid_Cal
Clio pyramidata		Otadai Formation	Boso Peninsula	Pliocene - early Pleistocene	Gelasian	JP_Mid_Gel
Creseis acicula		Otadai Formation	Boso Peninsula	late Pliocene - early Pleistocene	Calabrian	JP_Mid_Cal
Creseis acicula		Otadai Formation	Boso Peninsula	middle Pleistocene	Chibanian	JP_Mid_Chib
Creseis acicula		Otadai Formation	Boso Peninsula	late Pliocene - early Pleistocene	Gelasian	JP_Mid_Gel
Cuvierina columnella		Otadai Formation	Boso Peninsula	Pliocene - early Pleistocene	Calabrian	JP_Mid_Cal
Cuvierina columnella		Otadai Formation	Boso Peninsula	Pliocene - early Pleistocene	Gelasian	JP_Mid_Gel
Cuvierina columnella		Otadai Formation	Boso Peninsula	? Late Pleistocene	Late Pleistocene	JP_Mid_LtPl
Diacria erythra		Otadai Formation	Boso Peninsula	? Middle Pleistocene	Chibanian	JP_Mid_Chib
Diacria erythra		Otadai Formation	Boso Peninsula	? Late Pleistocene	Late Pleistocene	JP_Mid_LtPl
Diacria trispinosa		Otadai Formation	Boso Peninsula	Pliocene - early Pleistocene	Calabrian	JP_Mid_Cal
Diacria trispinosa		Otadai Formation	Boso Peninsula	Pliocene - early Pleistocene	Calabrian	JP_Mid_Cal
Diacria trispinosa		Otadai Formation	Boso Peninsula	Pliocene - early Pleistocene	Gelasian	JP_Mid_Gel
Diacria trispinosa		Otadai Formation	Boso Peninsula	Pliocene - early Pleistocene	Gelasian	JP_Mid_Gel
Hyalocylis striata		Otadai Formation	Boso Peninsula	early Pleistocene	Calabrian	JP_Mid_Cal
Hyalocylis striata		Otadai Formation	Boso Peninsula	Pleistocene (MIS 21-18)	Calabrian	JP_Mid_Cal
Hyalocylis striata		Otadai Formation	Boso Peninsula	early Pleistocene	Gelasian	JP_Mid_Gel
Limacina inflata		Otadai Formation	Boso Peninsula	Pleistocene (MIS 33 - 27)	Calabrian	JP_Mid_Cal
Limacina inflata		Otadai Formation	Boso Peninsula	Late Pleistocene (MIS 2)	Late Pleistocene	JP_Mid_LtPl
Limacina sp.		Otadai Formation	Boso Peninsula	Pleistocene (MIS 33 - 27)	Calabrian	JP_Mid_Cal
Limacina trochiformis		Otadai Formation	Boso Peninsula	Pleistocene (MIS 33 - 27)	Calabrian	JP_Mid_Cal
Limacina trochiformis		Otadai Formation	Boso Peninsula	Pleistocene (MIS 33 - 27)	Calabrian	JP_Mid_Cal
Atlanta okinawana	Noda (1972)	Shinzato Formation	Okinawa District	late Pliocene - early Pleistocene	Calabrian	JP_Sth_Cal
Atlanta okinawana	Noda (1972)	Shinzato Formation	Okinawa District	late Pliocene - early Pleistocene	Gelasian	JP_Sth_Gel
Cavolinia okinawana		Shinzato Formation	Okinawa District	late Pliocene - early Pleistocene	Calabrian	JP_Sth_Cal
Cavolinia okinawana		Shinzato Formation	Okinawa District	late Pliocene - early Pleistocene	Gelasian	JP_Sth_Gel
Cavolinia telemus		Shinzato Formation	Okinawa District	late Pliocene - early Pleistocene	Calabrian	JP_Sth_Cal
Cavolinia telemus		Shinzato Formation	Okinawa District	late Pliocene - early Pleistocene	Gelasian	JP_Sth_Gel
Cleodora okinawana		Shinzato Formation	Okinawa District	late Pliocene - early Pleistocene	Calabrian	JP_Sth_Cal
Cleodora okinawana		Shinzato Formation	Okinawa District	late Pliocene - early Pleistocene	Gelasian	JP_Sth_Gel
Diacria bisulcata		Shinzato Formation	Okinawa District	late Pliocene - early Pleistocene	Calabrian	JP_Sth_Cal
Diacria bisulcata		Shinzato Formation	Okinawa District	late Pliocene - early Pleistocene	Gelasian	JP_Sth_Gel
Diacria trispinosa		Shinzato Formation	Okinawa District	Pleistocene (MIS 21-18)	Calabrian	JP_Sth_Cal
Hyalocylis striata		Shinzato Formation	Okinawa District	Pleistocene (MIS 33 - 27)	Calabrian	JP_Sth_Cal
Cavolinia longirostris		Soga Formation	Kakegawa, Shizuoka Prefecture	Pleistocene (MIS 21-18)	Calabrian	JP_Mid_Cal
Cavolinia longirostris		Soga Formation	Kakegawa, Shizuoka Prefecture	Pliocene - early Pleistocene	Calabrian	JP_Mid_Cal
Cavolinia longirostris		Soga Formation	Kakegawa, Shizuoka Prefecture	Pliocene - early Pleistocene	Gelasian	JP_Mid_Gel
Cavolinia tridentata		Soga Formation	Kakegawa, Shizuoka Prefecture	Pleistocene (MIS 33 - 27)	Calabrian	JP_Mid_Cal
Cavolinia tridentata		Soga Formation	Kakegawa, Shizuoka Prefecture	Pleistocene, 1.21 - 0.78 Ma (correlated Kamo Formation)	Calabrian	JP_Mid_Cal
Clio pyramidata		Soga Formation	Kakegawa, Shizuoka Prefecture	Pliocene - early Pleistocene	Calabrian	JP_Mid_Cal
Clio pyramidata		Soga Formation	Kakegawa, Shizuoka Prefecture	Pliocene - early Pleistocene	Gelasian	JP_Mid_Gel
Clio recurva		Soga Formation	Kakegawa, Shizuoka Prefecture	Pliocene - early Pleistocene	Calabrian	JP_Mid_Cal
Clio recurva		Soga Formation	Kakegawa, Shizuoka Prefecture	Pliocene - early Pleistocene	Gelasian	JP_Mid_Gel
Atlanta turriculata	Osipova, Lin (2025)	Toukoshan Formation	Miaoli	Late Pleistocene	Late Pleistocene	TW_Nth_LtPl
Cavolinia gibbosa		Toukoshan Formation	Miaoli	Late Pleistocene	Late Pleistocene	TW_Nth_LtPl
Cavolinia globulosa		Toukoshan Formation	Miaoli	Late Pleistocene	Late Pleistocene	TW_Nth_LtPl
Cavolinia tridentata		Toukoshan Formation	Miaoli	Late Pleistocene	Late Pleistocene	TW_Nth_LtPl
Creseis acicula		Toukoshan Formation	Miaoli	Late Pleistocene	Late Pleistocene	TW_Nth_LtPl
Diacavolinia bandaensis		Toukoshan Formation	Miaoli	Late Pleistocene	Late Pleistocene	TW_Nth_LtPl
Diacavolinia longirostris		Toukoshan Formation	Miaoli	Late Pleistocene	Late Pleistocene	TW_Nth_LtPl
Diacria philippinensis		Toukoshan Formation	Miaoli	Late Pleistocene	Late Pleistocene	TW_Nth_LtPl
Styliola subula		Toukoshan Formation	Miaoli	Late Pleistocene	Late Pleistocene	TW_Nth_LtPl
Telodiaacria quadridentata		Toukoshan Formation	Miaoli	Late Pleistocene	Late Pleistocene	TW_Nth_LtPl
Atlanta sp.	Shibata (1986)	Umegase Formation	Boso Peninsula	Pleistocene, 1.21 - 0.78 Ma (correlated Kamo Formation)	Calabrian	JP_Mid_Cal
Atlanta sp.	Shibata (1986)	Umegase Formation	Boso Peninsula	Pleistocene, 1.21 - 0.78 Ma (correlated Kamo Formation)	Calabrian	JP_Mid_Cal
Carinaria galea	Shibata (1986)	Umegase Formation	Boso Peninsula	Pleistocene, 1.21 - 0.78 Ma (correlated Kamo Formation)	Calabrian	JP_Mid_Cal
Carinaria galea	Shibata, Ishigaki (1981)	Umegase Formation	Boso Peninsula	Pleistocene, 1.21 - 0.78 Ma (correlated Kamo Formation)	Calabrian	JP_Mid_Cal
Cavolinia inflexa	Shibata, Ishigaki (1981)	Umegase Formation	Boso Peninsula	Pliocene - early Pleistocene	Calabrian	JP_Mid_Cal
Cavolinia inflexa	Shibata (1986)	Umegase Formation	Boso Peninsula	Pliocene - early Pleistocene	Calabrian	JP_Mid_Cal
Cavolinia inflexa	Shibata, Ishigaki (1981)	Umegase Formation	Boso Peninsula	Pliocene - early Pleistocene	Gelasian	JP_Mid_Gel
Cavolinia inflexa	Shibata (1986)	Umegase Formation	Boso Peninsula	Pliocene - early Pleistocene	Gelasian	JP_Mid_Gel
Cavolinia longirostris		Umegase Formation	Boso Peninsula	Pleistocene (MIS 33 - 27)	Calabrian	JP_Mid_Cal
Cavolinia longirostris		Umegase Formation	Boso Peninsula	Pliocene (Age of correlated formation = early - middle Pleistocene)	Chibanian	JP_Mid_Chib
Cavolinia tridentata		Umegase Formation	Boso Peninsula	Pliocene - early Pleistocene	Calabrian	JP_Mid_Cal
Cavolinia tridentata		Umegase Formation	Boso Peninsula	? Middle Pleistocene	Chibanian	JP_Mid_Chib
Cavolinia tridentata		Umegase Formation	Boso Peninsula	Pliocene - early Pleistocene	Gelasian	JP_Mid_Gel
Cavolinia tridentata		Umegase Formation	Boso Peninsula	? Late Pleistocene	Late Pleistocene	JP_Mid_LtPl
Clio balantium		Umegase Formation	Boso Peninsula	Pliocene - early Pleistocene	Calabrian	JP_Mid_Cal
Clio balantium		Umegase Formation	Boso Peninsula	Pliocene-early Pleistocene	Calabrian	JP_Mid_Cal
Clio balantium		Umegase Formation	Boso Peninsula	Pliocene - early Pleistocene	Gelasian	JP_Mid_Gel
Clio balantium		Umegase Formation	Boso Peninsula	Pliocene-early Pleistocene	Gelasian	JP_Mid_Gel
Clio pyramidata		Umegase Formation	Boso Peninsula	Pliocene - early Pleistocene	Calabrian	JP_Mid_Cal
Clio pyramidata		Umegase Formation	Boso Peninsula	Pliocene - early Pleistocene	Calabrian	JP_Mid_Cal
Clio pyramidata		Umegase Formation	Boso Peninsula	Pliocene - Pleistocene	Calabrian	JP_Mid_Cal
Clio pyramidata		Umegase Formation	Boso Peninsula	Pliocene - Pleistocene	Chibanian	JP_Mid_Chib
Clio pyramidata		Umegase Formation	Boso Peninsula	Pliocene - early Pleistocene	Gelasian	JP_Mid_Gel
Clio pyramidata		Umegase Formation	Boso Peninsula	Pliocene - early Pleistocene	Gelasian	JP_Mid_Gel
Clio pyramidata		Umegase Formation	Boso Peninsula	Pliocene - Pleistocene	Gelasian	JP_Mid_Gel
Clio pyramidata		Umegase Formation	Boso Peninsula	Pliocene - Pleistocene	Late Pleistocene	JP_Mid_Gel
Creseis acicula		Umegase Formation	Boso Peninsula	? Middle Pleistocene	Chibanian	JP_Mid_Chib
Creseis acicula		Umegase Formation	Boso Peninsula	middle Pleistocene (707.6-697.5 ka)	Chibanian	JP_Mid_Chib
Diacria digitata		Umegase Formation	Boso Peninsula	Pliocene - early Pleistocene	Calabrian	JP_Mid_Cal
Diacria digitata		Umegase Formation	Boso Peninsula	Pliocene - early Pleistocene	Gelasian	JP_Mid_Gel
Diacria trispinosa		Umegase Formation	Boso Peninsula	Pleistocene (MIS 33 - 27)	Calabrian	JP_Mid_Cal
Diacria trispinosa		Umegase Formation	Boso Peninsula	Pleistocene, 1.21 - 0.78 Ma (correlated Kamo Formation)	Calabrian	JP_Mid_Cal
Limacina inflata		Umegase Formation	Boso Peninsula	? Late Pleistocene	Late Pleistocene	JP_Mid_LtPl
Limacina sp.		Umegase Formation	Boso Peninsula	Pleistocene, 1.21 - 0.78 Ma (correlated Kamo Formation)	Calabrian	JP_Mid_Cal
Limacina trochiformis		Umegase Formation	Boso Peninsula	Pleistocene, 1.21 - 0.78 Ma (correlated Kamo Formation)	Calabrian	JP_Mid_Cal
Styliola subula		Umegase Formation	Boso Peninsula	Pleistocene, 1.21 - 0.78 Ma (correlated Kamo Formation)	Calabrian	JP_Mid_Cal
Styliola subula		Umegase Formation	Boso Peninsula	Pleistocene, 1.21 - 0.78 Ma (correlated Kamo Formation)	Calabrian	JP_Mid_Cal
Atlanta sp. 1	Shibata, Ishigaki (1981)	Upper Kakegawa Formation (Hijikata Mud Member)	Shizuoka pref.	Pliocene - early Pleistocene	Calabrian	JP_Mid_Cal
Carinaria cfr. lamaecki	Shibata, Ishigaki (1981)	Upper Kakegawa Formation (Hijikata Mud Member)	Shizuoka pref.	Pliocene - early Pleistocene	Calabrian	JP_Mid_Cal
Carinaria sp.	Shibata, Ishigaki (1981)	Upper Kakegawa Formation (Hijikata Mud Member)	Shizuoka pref.	Pliocene - early Pleistocene	Calabrian	JP_Mid_Cal
Cavolinia inflexa	Shibata, Ishigaki (1981)	Upper Kakegawa Formation (Hijikata Mud Member)	Shizuoka pref.	middle Pleistocene (707.6-697.5 ka)	Chibanian	JP_Mid_Chib
Cavolinia longirostris		Upper Kakegawa Formation (Hijikata Mud Member)	Shizuoka pref.	Pliocene - early Pleistocene	Calabrian	JP_Mid_Cal
Cavolinia longirostris		Upper Kakegawa Formation (Hijikata Mud Member)	Shizuoka pref.	Pliocene - early Pleistocene	Calabrian	JP_Mid_Cal
Cavolinia longirostris f. longirostris		Upper Kakegawa Formation (Hijikata Mud Member)	Shizuoka pref.	Pliocene - early Pleistocene	Calabrian	JP_Mid_Cal
Cavolinia tridentata		Upper Kakegawa Formation (Hijikata Mud Member)	Shizuoka pref.	Pliocene - early Pleistocene	Calabrian	JP_Mid_Cal
Cavolinia tridentata		Upper Kakegawa Formation (Hijikata Mud Member)	Shizuoka pref.	Pliocene - early Pleistocene	Calabrian	JP_Mid_Cal
Clio pyramidata		Upper Kakegawa Formation (Hijikata Mud Member)	Shizuoka pref.	early Pleistocene	Calabrian	JP_Mid_Cal
Clio pyramidata		Upper Kakegawa Formation (Hijikata Mud Member)	Shizuoka pref.	Pleistocene (MIS 21-18)	Calabrian	JP_Mid_Cal
Creseis chierchiae		Upper Kakegawa Formation (Hijikata Mud Member)	Shizuoka pref.	? Middle Pleistocene	Chibanian	JP_Mid_Chib
Creseis conica		Upper Kakegawa Formation (Hijikata Mud Member)	Shizuoka pref.	Late Pleistocene	Late Pleistocene	JP_Mid_LtPl
Diacria trispinosa		Upper Kakegawa Formation (Hijikata Mud Member)	Shizuoka pref.	early Pleistocene	Calabrian	JP_Mid_Cal
Diacria trispinosa		Upper Kakegawa Formation (Hijikata Mud Member)	Shizuoka pref.	Pleistocene (MIS 21-18)	Calabrian	JP_Mid_Cal
Diacria trispinosa		Upper Kakegawa Formation (Hijikata Mud Member)	Shizuoka pref.	Pliocene - early Pleistocene	Calabrian	JP_Mid_Cal
Diacria trispinosa		Upper Kakegawa Formation (Hijikata Mud Member)	Shizuoka pref.	Pliocene - early Pleistocene	Gelasian	JP_Mid_Gel
Diacria trispinosa		Upper Kakegawa Formation (Hijikata Mud Member)	Shizuoka pref.	Pliocene - early Pleistocene (2.3 Ma)	Gelasian	JP_Mid_Gel
Atlanta peronii	Shibata (1984)	Upper Kakegawa Formation (Hosoya Tuffaceous Silt Member)	Shizuoka pref.	Pliocene - early Pleistocene	Calabrian	JP_Mid_Cal
Atlanta sp.	Shibata (1984)	Upper Kakegawa Formation (Hosoya Tuffaceous Silt Member)	Shizuoka pref.	Pliocene - early Pleistocene	Calabrian	JP_Mid_Cal
Atlanta sp. 1	Shibata, Ishigaki (1981)	Upper Kakegawa Formation (Hosoya Tuffaceous Silt Member)	Shizuoka pref.	Pliocene - early Pleistocene	Calabrian	JP_Mid_Cal
Carinaria galea	Shibata (1984)	Upper Kakegawa Formation (Hosoya Tuffaceous Silt Member)	Shizuoka pref.	Pliocene - early Pleistocene	Calabrian	JP_Mid_Cal
Cavolinia globulosa	Shibata, Ishigaki (1981)	Upper Kakegawa Formation (Hosoya Tuffaceous Silt Member)	Shizuoka pref.	Pliocene - early Pleistocene	Calabrian	JP_Mid_Cal
Cavolinia inflexa	Shibata, Ishigaki (1981)	Upper Kakegawa Formation (Hosoya Tuffaceous Silt Member)	Shizuoka pref.	Pleistocene	Calabrian	JP_Mid_Cal
Cavolinia inflexa	Shibata, Ishigaki (1981)	Upper Kakegawa Formation (Hosoya Tuffaceous Silt Member)	Shizuoka pref.	Pleistocene (MIS 21-18)	Calabrian	JP_Mid_Cal
Cavolinia longirostris		Upper Kakegawa Formation (Hosoya Tuffaceous Silt Member)	Shizuoka pref.	early Pleistocene	Calabrian	JP_Mid_Cal
Cavolinia longirostris		Upper Kakegawa Formation (Hosoya Tuffaceous Silt Member)	Shizuoka pref.	Pleistocene (MIS 21-18)	Calabrian	JP_Mid_Cal
Cavolinia longirostris		Upper Kakegawa Formation (Hosoya Tuffaceous Silt Member)	Shizuoka pref.	middle Pleistocene (707.6-697.5 ka)	Chibanian	JP_Mid_Chib
Cavolinia longirostris f. longirostris		Upper Kakegawa Formation (Hosoya Tuffaceous Silt Member)	Shizuoka pref.	Pliocene - early Pleistocene	Calabrian	JP_Mid_Cal
Cavolinia sp.		Upper Kakegawa Formation (Hosoya Tuffaceous Silt Member)	Shizuoka pref.	Pliocene - early Pleistocene	Calabrian	JP_Mid_Cal
Cavolinia tridentata		Upper Kakegawa Formation (Hosoya Tuffaceous Silt Member)	Shizuoka pref.	early Pleistocene	Calabrian	JP_Mid_Cal
Cavolinia tridentata		Upper Kakegawa Formation (Hosoya Tuffaceous Silt Member)	Shizuoka pref.	Pleistocene (MIS 21-18)	Calabrian	JP_Mid_Cal
Cavolinia tridentata		Upper Kakegawa Formation (Hosoya Tuffaceous Silt Member)	Shizuoka pref.	Pliocene - early Pleistocene	Calabrian	JP_Mid_Cal
Cavolinia tridentata		Upper Kakegawa Formation (Hosoya Tuffaceous Silt Member)	Shizuoka pref.	middle Pleistocene (707.6-697.5 ka)	Chibanian	JP_Mid_Chib
Cavolinia uncinata		Upper Kakegawa Formation (Hosoya Tuffaceous Silt Member)	Shizuoka pref.	early Pleistocene	Calabrian	JP_Mid_Cal
Clio balantium		Upper Kakegawa Formation (Hosoya Tuffaceous Silt Member)	Shizuoka pref.	Pleistocene (MIS 21-18)	Calabrian	JP_Mid_Cal
Clio cuspidata		Upper Kakegawa Formation (Hosoya Tuffaceous Silt Member)	Shizuoka pref.	Pliocene - early Pleistocene	Calabrian	JP_Mid_Cal
Clio pyramidata		Upper Kakegawa Formation (Hosoya Tuffaceous Silt Member)	Shizuoka pref.	Pleistocene, 1.21 - 0.78 Ma (correlated Kamo Formation)	Calabrian	JP_Mid_Cal
Clio pyramidata		Upper Kakegawa Formation (Hosoya Tuffaceous Silt Member)	Shizuoka pref.	Pliocene-early Pleistocene	Calabrian	JP_Mid_Cal
Clio pyramidata		Upper Kakegawa Formation (Hosoya Tuffaceous Silt Member)	Shizuoka pref.	Pleistocene (MIS 16)	Chibanian	JP_Mid_Chib
Clio pyramidata		Upper Kakegawa Formation (Hosoya Tuffaceous Silt Member)	Shizuoka pref.	Pliocene-early Pleistocene	Gelasian	JP_Mid_Gel
Clio pyramidata		Upper Kakegawa Formation (Hosoya Tuffaceous Silt Member)	Shizuoka pref.	Late Pleistocene	Late Pleistocene	JP_Mid_LtPl
Creseis virgula		Upper Kakegawa Formation (Hosoya Tuffaceous Silt Member)	Shizuoka pref.	early Pleistocene	Calabrian	JP_Mid_Cal
Creseis virgula		Upper Kakegawa Formation (Hosoya Tuffaceous Silt Member)	Shizuoka pref.	Pleistocene (MIS 33 - 27)	Calabrian	JP_Mid_Cal
Cuvierina columnella		Upper Kakegawa Formation (Hosoya Tuffaceous Silt Member)	Shizuoka pref.	Pleistocene	Calabrian	JP_Mid_Cal
Diacria quadridentata		Upper Kakegawa Formation (Hosoya Tuffaceous Silt Member)	Shizuoka pref.	Pleistocene, 1.21 - 0.78 Ma (correlated Kamo Formation)	Calabrian	JP_Mid_Cal
Diacria trispinosa		Upper Kakegawa Formation (Hosoya Tuffaceous Silt Member)	Shizuoka pref.	Pleistocene, 1.21 - 0.78 Ma (correlated Kamo Formation)	Calabrian	JP_Mid_Cal
Diacria trispinosa		Upper Kakegawa Formation (Hosoya Tuffaceous Silt Member)	Shizuoka pref.	Pliocene - early Pleistocene	Calabrian	JP_Mid_Cal
Diacria trispinosa		Upper Kakegawa Formation (Hosoya Tuffaceous Silt Member)	Shizuoka pref.	Pliocene (Age of correlated formation = early - middle Pleistocene)	Chibanian	JP_Mid_Chib
Hyalocylis striata		Upper Kakegawa Formation (Hosoya Tuffaceous Silt Member)	Shizuoka pref.	early Pleistocene	Calabrian	JP_Mid_Cal
Hyalocylis striata		Upper Kakegawa Formation (Hosoya Tuffaceous Silt Member)	Shizuoka pref.	Pleistocene (MIS 21-18)	Calabrian	JP_Mid_Cal
Hyalocylis striata		Upper Kakegawa Formation (Hosoya Tuffaceous Silt Member)	Shizuoka pref.	Pliocene - early Pleistocene	Calabrian	JP_Mid_Cal
Hyalocylis striata		Upper Kakegawa Formation (Hosoya Tuffaceous Silt Member)	Shizuoka pref.	Pliocene - early Pleistocene	Gelasian	JP_Mid_Gel
Limacina inflata		Upper Kakegawa Formation (Hosoya Tuffaceous Silt Member)	Shizuoka pref.	middle Pleistocene (707.6-697.5 ka)	Chibanian	JP_Mid_Chib
Protatlanta kakegawaensis		Upper Kakegawa Formation (Hosoya Tuffaceous Silt Member)	Shizuoka pref.	Pliocene - early Pleistocene	Calabrian	JP_Mid_Cal
Protatlanta kakegawaensis		Upper Kakegawa Formation (Hosoya Tuffaceous Silt Member)	Shizuoka pref.	Pliocene - early Pleistocene	Gelasian	JP_Mid_Gel
Styliola subula		Upper Kakegawa Formation (Hosoya Tuffaceous Silt Member)	Shizuoka pref.	Pliocene - early Pleistocene	Calabrian	JP_Mid_Cal
Styliola subula		Upper Kakegawa Formation (Hosoya Tuffaceous Silt Member)	Shizuoka pref.	Pliocene - early Pleistocene	Gelasian	JP_Mid_Gel
Atlanta lesueuri	Shibata, Ishigaki (1981)	Upper Kakegawa Formation (Nango Sand Mud Alternation Member)	Shizuoka pref.	Pliocene - early Pleistocene	Calabrian	JP_Mid_Cal
Atlanta sp. 1	Shibata, Ishigaki (1981)	Upper Kakegawa Formation (Nango Sand Mud Alternation Member)	Shizuoka pref.	Pliocene - early Pleistocene	Calabrian	JP_Mid_Cal
Carinaria sp.	Shibata, Ishigaki (1981)	Upper Kakegawa Formation (Nango Sand Mud Alternation Member)	Shizuoka pref.	Pliocene - early Pleistocene	Calabrian	JP_Mid_Cal
Cavolinia globulosa	Shibata (1984)	Upper Kakegawa Formation (Nango Sand Mud Alternation Member)	Shizuoka pref.	Pliocene - early Pleistocene	Calabrian	JP_Mid_Cal
Cavolinia inflexa	Shibata, Ishigaki (1981)	Upper Kakegawa Formation (Nango Sand Mud Alternation Member)	Shizuoka pref.	Pleistocene, 1.21 - 0.78 Ma (correlated Kamo Formation)	Calabrian	JP_Mid_Cal
Cavolinia longirostris		Upper Kakegawa Formation (Nango Sand Mud Alternation Member)	Shizuoka pref.	Pleistocene (MIS 16)	Chibanian	JP_Mid_Chib
Cavolinia tridentata		Upper Kakegawa Formation (Nango Sand Mud Alternation Member)	Shizuoka pref.	early Pleistocene	Calabrian	JP_Mid_Cal
Clio pyramidata		Upper Kakegawa Formation (Nango Sand Mud Alternation Member)	Shizuoka pref.	Pliocene - early Pleistocene	Calabrian	JP_Mid_Cal
Clio pyramidata		Upper Kakegawa Formation (Nango Sand Mud Alternation Member)	Shizuoka pref.	Pliocene - early Pleistocene	Calabrian	JP_Mid_Cal
Clio pyramidata		Upper Kakegawa Formation (Nango Sand Mud Alternation Member)	Shizuoka pref.	Pliocene - early Pleistocene	Gelasian	JP_Mid_Gel
Creseis acicula		Upper Kakegawa Formation (Nango Sand Mud Alternation Member)	Shizuoka pref.	Late Pleistocene (MIS 3)	Late Pleistocene	JP_Mid_LtPl
Creseis virgula constricta		Upper Kakegawa Formation (Nango Sand Mud Alternation Member)	Shizuoka pref.	? Late Pleistocene	Late Pleistocene	JP_Mid_LtPl
Cuvierina columnella		Upper Kakegawa Formation (Nango Sand Mud Alternation Member)	Shizuoka pref.	? Middle Pleistocene	Chibanian	JP_Mid_Chib
Diacria trispinosa		Upper Kakegawa Formation (Nango Sand Mud Alternation Member)	Shizuoka pref.	Pliocene - early Pleistocene	Calabrian	JP_Mid_Cal
Euclio supidata var.		Upper Kakegawa Formation (Nango Sand Mud Alternation Member)	Shizuoka pref.	Pliocene - early Pleistocene	Calabrian	JP_Mid_Cal
Hyalocylis striata		Upper Kakegawa Formation (Nango Sand Mud Alternation Member)	Shizuoka pref.	Pliocene-early Pleistocene	Calabrian	JP_Mid_Cal
Hyalocylis striata		Upper Kakegawa Formation (Nango Sand Mud Alternation Member)	Shizuoka pref.	Pliocene-early Pleistocene	Gelasian	JP_Mid_Gel
Styliola subula		Upper Kakegawa Formation (Nango Sand Mud Alternation Member)	Shizuoka pref.	Pliocene - early Pleistocene	Calabrian	JP_Mid_Cal
