# Supplementary material for: Late Pleistocene pelagic gastropods of southern Taiwan: paleobiodiversity, first fossil records, and regional affinity
Source: PeerJ. 2026 May 1;14:e21046. doi: 10.7717/peerj.21046 (PMC13138300; doi:10.7717/peerj.21046)
Supplement: Supplemental Information 5 [file peerj-14-21046-s005.xlsx]

## Sheet: Аркуш1
Locality name	Geological layer	Age	Locality	Location group	Source
Bir_core	Sediment core SK 168/GC-1	Late Pleistocene	Andaman Sea	Andaman Sea	Sijinkumara et al (2010)
Jap_HiraShB	Hiradoko upper shell bed	Late Pleistocene	Japan, Noto Peninsula, Ishikawa Prefercture	Middle of Japan	Shibata, Ujihara (1983)
Jap_MiyaShB	Miyainu shell bed	Late Pleistocene	Japan, Noto Peninsula, Ishikawa Prefercture	Middle of Japan	Shibata, Ujihara (1983)
Jap_SemaShB	Semata shell bed	Middle Pleistocene	Japan, Boso Peninsula, Chiba Prefecture	Middle of Japan	Shibata (1986); Shibata, Ujihara (1983)
Jap_WanFm	Wan Formation	Late Pleistocene	Japan, Kikai island, Kagoshima Prefecture	South of Japan	Shibata, Ujihara (1983)
Jap_AkeboFm	Akebono Formation (Yogi saw a Conglomerate Member)	Pliocene-early Pleistocene	Japan, Yamanashi Prefecture	Middle of Japan	Shibata et al (1986); Shibata (1986)
Jap_AtsuGr	Atsumi Group	Middle Pleistocene	Japan, Atsumi Peninsula, Aichi Prefecture	Middle of Japan	Shibata, Ujihara (1983)
Jap_ChonFm	Chonan Formation	Pleistocene	Japan, Boso Peninsula	Middle of Japan	Shibata, Ishigaki (1981); Shibata (1986)
Jap_GamoFm	Gamo Formation (Nango Gravels and Clays Member)	Pliocene - Pleistocene	Japan, Shiga Prefecture	South of Japan	Shibata, Ishigaki (1981)
Jap_HiroAl	Hironouchi Alteration	Pliocene - early Pleistocene	Japan, Kakegawa, Shizuoka Prefecture	Middle of Japan	Shibata (1984)
Jap_HiroAl	Hironouchi Alteration	Pliocene - early Pleistocene	Japan, Kikugawa, Ogasa District, Shizuoka Prefecture	Middle of Japan	Shibata, Ishigaki (1981)
Jap_KakiFm	Kakinokidai Formation	Middle Pleistocene	Japan, Boso Peninsula	Middle of Japan	Shibata, Ishigaki (1981); Shibata (1986)
Jap_KasaFm	Kasamori Formation	Middle Pleistocene	Japan, Boso Peninsula	Middle of Japan	Shibata, Ishigaki (1981); Shibata (1986)
Jap_KiwaFm	Kiwada Formation	Early Pleistocene	Japan, Boso Peninsula	Middle of Japan	Shibata, Ishigaki (1981); Shibata (1986)
Jap_KokuFm	Kokumoto Formation	Pleistocene	Japan, Boso Peninsula	Middle of Japan	Shibata, Ishigaki (1981); Shibata (1986)
Jap_LowKakeFm	Lower Kakegawa Formation (Tenno Sand Member)	Pliocene - early Pleistocene	Japan, Kamiyashiki, Kakegawa City	Middle of Japan	Shibata, Ishigaki (1981)
Jap_MandaFm	Mandano Formation	Pleistocene	Japan, Boso Peninsula	Middle of Japan	Shibata, Ishigaki (1981); Shibata (1986)
Jap_HimiFm	Himi Formation (Omma (Onma) Sandstone Member)	Early Pleistocene	Japan, Kanazawa, Ishikawa Prefecture	Middle of Japan	Shibata (1986)
Jap_OtaFm	Otadai Formation	Pleistocene	Japan, Boso Peninsula	Middle of Japan	Shibata, Ishigaki (1981); Shibata (1986)
Jap_ShinFm	Shinzato Formation	Late Pliocene - Early Pleistocene	Japan, Okinawa Prefecture	South of Japan	Noda (1972)
Jap_SogaFm	Soga Formation	Pliocene - Early Pleistocene	Japan, Kakegawa, Shizuoka Prefecture	Middle of Japan	Shibata, Ishigaki (1981); Shibata (1984)
Jap_UmegFm	Umegase Formation	Pleistocene	Japan, Boso Peninsula	Middle of Japan	Shibata, Ishigaki (1981); Shibata (1986)
Jap_UpKakeFm	Upper Kakegawa Formation (Hijikata Mud Member)	Pliocene - early Pleistocene	Japan, Shizuoka Prefecture	Middle of Japan	Shibata, Ishigaki (1981); Shibata (1984)
Jap_UpKakeFm	Upper Kakegawa Formation (Nango Sand Mud Alternation Member)	Pliocene - early Pleistocene	Japan, Shizuoka Prefecture	Middle of Japan	Shibata, Ishigaki (1981)
Tw_ToukFm	Toukoshan Formation	Late Pleistocene	Taiwan, Miaoli County	Taiwan	Osipova, Lin (2025)
Tw_SzekFm	Szekou Formation	Late Pleistocene	Taiwan, Pingtung County	Taiwan	this stuy
Ind_core	ODP 716B core	Late Pleistocene	Indian Ocean	Indian Ocean	Wall-Palmer et al. (2014)
